# Supplementary material for: dnaJ: a New Approach to Identify Species within the Genus Enterobacter
Source: Microbiol Spectr. 2021 Dec 22;9(3):e01242-21. doi: 10.1128/Spectrum.01242-21 (PMC8694106; doi:10.1128/Spectrum.01242-21)
Supplement: SUPPLEMENTAL FILE 2 — Supplemental material. Download SPECTRUM01242-21_Supp_2_seq12.xlsx, XLSX file, 0.03 MB [file spectrum01242-21_supp_2_seq12.xlsx]

## Sheet: Feuil1
TS2. dDDH and dnaJ partial sequences of strains employed in this study
Organism	Biosample	Strain	Chormosome	Date	%DDH	dnaJ partial sequence
Enterobacter asburiae	SAMN03742638	JCM 6051T	CP011863	2016-01-21	100.0	ACGCTGGAAGAGGCCGTTCGCGGCGTAACCAAAGAGATCCGTATCCCTACGCTGGAAGAGTGTGACGTTTGCCACGGCAGCGGCGCGAAAGCGGGTACGCAGCCTCAGACCTGTCCAACCTGTCACGGCTCTGGTCAGGTACAGATGCGTCAGGGCTTCTTCGCGGTACAGCAGGCCTGTCCTCACTGTCACGGTCGCGGCACGCTGATCAAAGATCCATGCACCAAATGCCACGGGCACGGTCGCGTTGAGAAAACCAAAACTTTGTCCGTTAAGATCCCGGCTGGCGTCGATACGGGCGACCGCATCCGTCTGGCAGGCGAGGGCGAAGCAGGCGAGCACGGCGCACCGGCAGGCGATCTGTACGTTCAGGTGCAGGTGAAACAGCACGCCATCTTT…
	SAMN10521483	CAV1043	CP034336.1	2019-12-16	74.4	ACGCTGGAAGAGGCCGTTCGCGGTGTCACCAAAGAGATCCGTATCCCGACGCTGGAAGAGTGTGACGTTTGCCACGGCAGCGGCGCGAAAGCGGGTACGCAGCCTCAGACCTGTCCAACCTGTCACGGCTCTGGCCAGGTACAGATGCGTCAGGGCTTCTTCGCGGTACAGCAGGCCTGTCCTCACTGTCACGGTCGCGGCACGCTGATCAAAGATCCGTGCACCAAATGCCACGGGCACGGTCGCGTTGAGAAAACCAAAACTCTGTCCGTTAAGATCCCGGCTGGCGTCGATACGGGCGACCGCATCCGTCTGGCGGGTGAGGGCGAAGCAGGTGAGCACGGCGCACCGGCGGGCGATCTGTACGTTCAGGTGCAGGTGAAACAGCACGCTATCTTC…
	SAMD00166968	17Nkhm-UP2	AP019630.1	2015-06-09	81.5	ACGCTGGAAGAGGCCGTTCGCGGCGTAACCAAAGAGATCCGTATCCCGACGCTGGAAGAGTGTGACGTTTGCCACGGCAGCGGCGCGAAAGCGGGCACACAGCCTCAGACCTGTCCTACCTGTCACGGCTCTGGTCAGGTACAGATGCGTCAGGGCTTCTTCGCGGTACAGCAGGCCTGTCCTCACTGTCACGGTCGCGGCACGCTGATTAAAGATCCATGCACCAAATGCCACGGGCACGGTCGCGTTGAGAAAACCAAAACTCTGTCCGTTAAGATCCCGGCTGGCGTCGATACGGGCGACCGAATCCGTCTGGCAGGTGAGGGCGAAGCAGGGGAGCACGGCGCACCGGCGGGCGATCTTTACGTTCAGGTGCAGGTGAAACAGCACGCTATTTTC…
	SAMD00166948	1808-013	AP019632.1	2019-05-14	81.8	ACGCTGGAAGAGGCCGTTCGCGGCGTAACCAAAGAGATCCGTATCCCGACGCTGGAAGAGTGTGACGTTTGCCACGGCAGCGGCGCGAAAGCGGGCACACAGCCTCAGACCTGTCCAACCTGTCACGGCTCTGGTCAGGTACAGATGCGTCAGGGCTTCTTCGCGGTACAGCAGGCCTGTCCTCACTGTCATGGTCGCGGCACGCTGATTAAAGATCCATGCACCAAATGCCACGGGCACGGTCGCGTTGAGAAAACCAAAACTCTGTCCGTTAAGATCCCGGCTGGCGTCGATACGGGCGACCGCATCCGTCTGGCAGGTGAGGGCGAAGCAGGCGAGCACGGCGCACCGGCAGGCGATCTGTACGTTCAGGTGCAGGTGAAACAGCACGCCATCTTC…
	SAMN02716203	L1	CP007546.1	2020-07-28	89.2	ACGCTGGAAGAGGCCGTTCGCGGCGTAACCAAAGAGATCCGTATCCCTACGCTGGAAGAGTGTGACGTTTGCCACGGCAGCGGCGCGAAAGCGGGTACGCAGCCTCAGACCTGTCCAACCTGTCACGGCTCTGGTCAGGTACAGATGCGTCAGGGCTTCTTCGCGGTACAGCAGGCCTGTCCTCACTGTCACGGTCGCGGCACGCTGATCAAAGATCCATGCACCAAATGCCACGGGCACGGTCGCGTTGAGAAAACCAAAACTCTGTCCGTTAAGATCCCGGCTGGCGTCGATACGGGCGACCGCATCCGTCTGGCAGGCGAGGGCGAAGCAGGCGAGCACGGTGCACCGGCAGGCGATCTGTACGTTCAGGTGCAGGTGAAACAGCACGCCATCTTT…
Enterobacter bugandensis	SAMEA104115216	EB-247T	FYBI00000000	2017-06-09	100.0	ACTCTTGAAGAGGCCGTTCGTGGCGTCACGAAAGAGATCCGTATCCCGACGCTGGAAGAGTGTGACGTTTGCCACGGCAGCGGCGCGAAAGCGGGTACCCAGCCACAGACCTGTCCAACCTGTCATGGCTCCGGCCAGGTACAGATGCGTCAGGGCTTCTTCGCGGTACAGCAGGCCTGTCCGCACTGTCACGGACGCGGTACGCTGATTAAAGATCCGTGCACCAAGTGTCACGGCCACGGTCGCGTTGAGAAAACCAAAACCCTGTCCGTTAAGATCCCGGCTGGCGTTGATACGGGCGACCGCATCCGTCTGGCGGGTGAGGGCGAAGCAGGCGAGCACGGCGCGCCGGCAGGCGATCTGTACGTTCAGGTTCAGGTGAAGCAGCACGCCATCTTC…
	SAMN08348343	IF3SW-P2	POUO01000001	2018-01-17	96.1	ACTCTTGAAGAGGCCGTTCGTGGCGTCACGAAAGAGATCCGTATCCCGACGCTGGAAGAGTGTGACGTTTGCCACGGCAGCGGCGCGAAAGCGGGTACCCAGCCACAGACCTGTCCAACCTGTCATGGCTCCGGCCAGGTACAGATGCGCCAGGGCTTCTTCGCGGTACAGCAGGCCTGTCCGCACTGTCACGGTCGCGGTACGCTGATTAAAGATCCGTGCACCAAGTGTCACGGCCACGGTCGCGTTGAGAAAACCAAAACCCTGTCCGTTAAGATCCCGGCTGGCGTTGATACGGGCGACCGCATCCGTCTGGCGGGTGAGGGCGAAGCAGGCGAGCACGGCGCGCCGGCAGGCGATCTGTACGTTCAGGTTCAGGTGAAGCAGCACGCCATCTTC…
	SAMN08348339	IF2SW-P2	POUR01000001	2018-01-18	92.1	ACTCTTGAAGAGGCCGTTCGTGGCGTCACGAAAGAGATCCGTATCCCGACGCTGGAAGAGTGTGACGTTTGCCACGGCAGCGGCGCGAAAGCGGGTACCCAGCCACAGACCTGTCCAACCTGTCATGGCTCCGGCCAGGTACAGATGCGCCAGGGCTTCTTCGCGGTACAGCAGGCCTGTCCGCACTGTCACGGTCGCGGTACGCTGATTAAAGATCCGTGCACCAAGTGTCACGGCCACGGTCGCGTTGAGAAAACCAAAACCCTGTCCGTTAAGATCCCGGCTGGCGTTGATACGGGCGACCGCATCCGTCTGGCGGGTGAGGGCGAAGCAGGCGAGCACGGCGCGCCGGCAGGCGATCTGTACGTTCAGGTTCAGGTGAAGCAGCACGCCATCTTC…
	SAMN08348340	IF2SW-B1	POUQ01000001	2018-01-19	92.7	ACTCTTGAAGAGGCCGTTCGTGGCGTCACGAAAGAGATCCGTATCCCGACGCTGGAAGAGTGTGACGTTTGCCACGGCAGCGGCGCGAAAGCGGGTACCCAGCCACAGACCTGTCCAACCTGTCATGGCTCCGGCCAGGTACAGATGCGCCAGGGCTTCTTCGCGGTACAGCAGGCCTGTCCGCACTGTCACGGTCGCGGTACGCTGATTAAAGATCCGTGCACCAAGTGTCACGGCCACGGTCGCGTTGAGAAAACCAAAACCCTGTCCGTTAAGATCCCGGCTGGCGTTGATACGGGCGACCGCATCCGTCTGGCGGGTGAGGGCGAAGCAGGCGAGCACGGCGCGCCGGCAGGCGATCTGTACGTTCAGGTTCAGGTGAAGCAGCACGCCATCTTC…
	SAMN08348342	IF2SW-P3	POUP01000001	2018-01-20	92.5	ACTCTTGAAGAGGCCGTTCGTGGCGTCACGAAAGAGATCCGTATCCCGACGCTGGAAGAGTGTGACGTTTGCCACGGCAGCGGCGCGAAAGCGGGTACCCAGCCACAGACCTGTCCAACCTGTCATGGCTCCGGCCAGGTACAGATGCGCCAGGGCTTCTTCGCGGTACAGCAGGCCTGTCCGCACTGTCACGGTCGCGGTACGCTGATTAAAGATCCGTGCACCAAGTGTCACGGCCACGGTCGCGTTGAGAAAACCAAAACCCTGTCCGTTAAGATCCCGGCTGGCGTTGATACGGGCGACCGCATCCGTCTGGCGGGTGAGGGCGAAGCAGGCGAGCACGGCGCGCCGGCAGGCGATCTGTACGTTCAGGTTCAGGTGAAGCAGCACGCCATCTTC…
	SAMN06767795	ECC2572	NEEG01000001	2017-11-17	94.3	ACTCTTGAAGAGGCCGTTCGTGGCGTCACGAAAGAGATCCGTATCCCGACGCTGGAAGAGTGTGACGTTTGCCACGGCAGCGGCGCGAAAGCGGGTACCCAGCCACAGACCTGTCCAACCTGTCACGGCTCCGGCCAGGTACAGATGCGCCAGGGCTTCTTCGCGGTACAGCAGGCCTGTCCGCACTGTCACGGTCGCGGTACGCTGATTAAAGATCCGTGCACCAAGTGTCACGGCCACGGTCGCGTTGAGAAAACCAAAACCCTGTCCGTTAAGATCCCGGCTGGCGTGGATACGGGCGACCGCATCCGTCTGGCGGGTGAGGGCGAAGCAGGCGAGCACGGCGCGCCGGCAGGCGATCTGTACGTTCAGGTTCAGGTGAAGCAGCACGCCATCTTC…
	SAMN10252912	UENF-21GII	RDOI00000000.1	2019-04-18	95.7	ACTCTTGAAGAGGCCGTTCGTGGCGTCACGAAAGAGATCCGTATCCCGACGCTGGAAGAGTGTGACGTTTGCCACGGCAGCGGCGCGAAAGCGGGTACCCAGCCACAGACCTGTCCAACCTGTCATGGCTCCGGCCAGGTACAGATGCGCCAGGGCTTCTTCGCGGTACAGCAGGCCTGTCCGCACTGCCACGGTCGCGGTACGCTGATTAAAGATCCGTGCACCAAGTGTCACGGCCACGGTCGCGTTGAGAAAACCAAAACCCTGTCCGTTAAGATCCCGGCTGGCGTTGATACGGGCGACCGCATCCGTCTGGCGGGTGAGGGCGAAGCAGGCGAGCACGGCGCGCCGGCAGGCGATCTGTACGTTCAGGTTCAGGTGAAGCAGCACGCCATCTTC…
	SAMN15061195	IFACSW-B4	JABWOW000000000.1	2020-06-22	95.8	ACTCTTGAAGAGGCCGTTCGTGGCGTCACGAAAGAGATCCGTATCCCGACGCTGGAAGAGTGTGACGTTTGCCACGGCAGCGGCGCGAAAGCGGGTACCCAGCCACAGACCTGTCCAACCTGTCATGGCTCCGGCCAGGTACAGATGCGCCAGGGCTTCTTCGCGGTACAGCAGGCCTGTCCGCACTGTCACGGTCGCGGTACGCTGATTAAAGATCCGTGCACCAAGTGTCACGGCCACGGTCGCGTTGAGAAAACCAAAACCCTGTCCGTTAAGATCCCGGCTGGCGTTGATACGGGCGACCGCATCCGTCTGGCGGGTGAGGGCGAAGCAGGCGAGCACGGCGCGCCGGCAGGCGATCTGTACGTTCAGGTTCAGGTGAAGCAGCACGCCATCTTC…
	SAMN15344677	IF2SW-F3	JACBPE000000000.1	2020-07-12	90.7	ACTCTTGAAGAGGCCGTTCGTGGCGTCACGAAAGAGATCCGTATCCCGACGCTGGAAGAGTGTGACGTTTGCCACGGCAGCGGCGCGAAAGCGGGTACCCAGCCACAGACCTGTCCAACCTGTCATGGCTCCGGCCAGGTACAGATGCGCCAGGGCTTCTTCGCGGTACAGCAGGCCTGTCCGCACTGTCACGGTCGCGGTACGCTGATTAAAGATCCGTGCACCAAGTGTCACGGCCACGGTCGCGTTGAGAAAACCAAAACCCTGTCCGTTAAGATCCCGGCTGGCGTTGATACGGGCGACCGCATCCGTCTGGCGGGTGAGGGCGAAGCAGGCGAGCACGGCGCGCCGGCAGGCGATCTGTACGTTCAGGTTCAGGTGAAGCAGCACGCCATCTTC…
	SAMN08193737	UMB0819	PKHV00000000.1	2017-12-28	90.5	ACTCTTGAAGAGGCCGTTCGTGGCGTCACGAAAGAGATCCGTATCCCGACGCTGGAAGAGTGTGACGTTTGCCACGGCAGCGGCGCGAAAGCGGGTACCCAGCCACAGACCTGTCCAACCTGTCATGGCTCCGGCCAGGTACAGATGCGCCAGGGCTTCTTCGCGGTACAGCAGGCCTGTCCGCACTGTCACGGTCGCGGTACGCTGATTAAAGATCCGTGCACCAAGTGTCACGGCCACGGTCGCGTTGAGAAAACCAAAACCCTGTCCGTTAAGATCCCGGCTGGCGTGGATACGGGCGACCGCATCCGTCTGGCGGGTGAGGGCGAAGCAGGCGAGCACGGCGCGCCGGCAGGCGATCTGTACGTTCAGGTTCAGGTGAAGCAGCACGCCATCTTC…
	SAMN12258099	137	VKEU00000000.1	2019-09-23	90.7	ACTCTTGAAGAGGCCGTTCGTGGCGTCACGAAAGAGATCCGTATCCCGACGCTGGAAGAGTGTGACGTTTGCCACGGCAGCGGCGCGAAAGCGGGTACCCAGCCACAGACCTGTCCAACCTGTCATGGCTCCGGCCAGGTACAGATGCGCCAGGGCTTCTTCGCGGTACAGCAGGCCTGTCCGCACTGTCACGGTCGCGGTACGCTGATTAAAGATCCGTGCACCAAGTGTCACGGCCACGGTCGCGTTGAGAAAACCAAAACCCTGTCCGTTAAGATCCCGGCTGGCGTTGATACGGGCGACCGCATCCGTCTGGCGGGTGAGGGCGAAGCAGGCGAGCACGGCGCGCCGGCAGGCGATCTGTACGTTCAGGTTCAGGTGAAGCAGCACGCCATCTTC…
	SAMN12258093	103	VKFA00000000.1	2019-09-24	91.5	ACTCTTGAAGAGGCCGTTCGTGGCGTCACGAAAGAGATCCGTATCCCGACGCTGGAAGAGTGTGACGTTTGCCACGGCAGCGGCGCGAAAGCGGGTACCCAGCCACAGACCTGTCCAACCTGTCATGGCTCCGGCCAGGTACAGATGCGCCAGGGCTTCTTCGCGGTACAGCAGGCCTGTCCGCACTGTCACGGTCGCGGTACGCTGATTAAAGATCCGTGCACCAAGTGTCACGGCCACGGTCGCGTTGAGAAAACCAAAACCCTGTCCGTTAAGATCCCGGCTGGCGTTGATACGGGCGACCGCATCCGTCTGGCGGGTGAGGGCGAAGCAGGCGAGCACGGCGCGCCGGCAGGCGATCTGTACGTTCAGGTTCAGGTGAAGCAGCACGCCATCTTC…
	SAMN12258100	144	VKET00000000.1	2019-09-25	93.1	ACTCTTGAAGAGGCCGTTCGTGGCGTCACGAAAGAGATCCGTATCCCGACGCTGGAAGAGTGTGACGTTTGCCACGGCAGCGGCGCGAAAGCGGGTACCCAGCCACAGACCTGTCCAACCTGTCATGGCTCCGGCCAGGTACAGATGCGCCAGGGCTTCTTCGCGGTACAGCAGGCCTGTCCGCACTGTCACGGTCGCGGTACGCTGATTAAAGATCCGTGCACCAAGTGTCACGGCCACGGTCGCGTTGAGAAAACCAAAACCCTGTCCGTTAAGATCCCGGCTGGCGTTGATACGGGCGACCGCATCCGTCTGGCGGGTGAGGGCGAAGCAGGCGAGCACGGCGCGCCGGCAGGCGATCTGTACGTTCAGGTTCAGGTGAAGCAGCACGCCATCTTC…
	SAMN12258103	159	VKEQ00000000.1	2019-09-26	93.9	ACTCTTGAAGAGGCCGTTCGTGGCGTCACGAAAGAGATCCGTATCCCGACGCTGGAAGAGTGTGACGTTTGCCACGGCAGCGGCGCGAAAGCGGGTACCCAGCCACAGACCTGTCCAACCTGTCATGGCTCCGGCCAGGTACAGATGCGCCAGGGCTTCTTCGCGGTACAGCAGGCCTGTCCGCACTGTCACGGTCGCGGTACGCTGATTAAAGATCCGTGCACCAAGTGTCACGGCCACGGTCGCGTTGAGAAAACCAAAACCCTGTCCGTTAAGATCCCGGCTGGCGTTGATACGGGCGACCGCATCCGTCTGGCGGGTGAGGGCGAAGCAGGCGAGCACGGCGCGCCGGCAGGCGATCTGTACGTTCAGGTTCAGGTGAAGCAGCACGCCATCTTC…
	SAMN15061193	IF2SW-B4	JABWOY000000000.1	2020-06-22	89.0	ACTCTTGAAGAGGCCGTTCGTGGCGTCACGAAAGAGATCCGTATCCCGACGCTGGAAGAGTGTGACGTTTGCCACGGCAGCGGCGCGAAAGCGGGTACCCAGCCACAGACCTGTCCAACCTGTCATGGCTCCGGCCAGGTACAGATGCGCCAGGGCTTCTTCGCGGTACAGCAGGCCTGTCCGCACTGTCACGGTCGCGGTACGCTGATTAAAGATCCGTGCACCAAGTGTCACGGCCACGGTCGCGTTGAGAAAACCAAAACCCTGTCCGTTAAGATCCCGGCTGGCGTTGATACGGGCGACCGCATCCGTCTGGCGGGTGAGGGCGAAGCAGGCGAGCACGGCGCGCCGGCAGGCGATCTGTACGTTCAGGTTCAGGTGAAGCAGCACGCCATCTTC…
	SAMN15061197	IFACSW-P1	JABWOU000000000.1	2020-06-23	88.1	ACTCTTGAAGAGGCCGTTCGTGGCGTCACGAAAGAGATCCGTATCCCGACGCTGGAAGAGTGTGACGTTTGCCACGGCAGCGGCGCGAAAGCGGGTACCCAGCCACAGACCTGTCCAACCTGTCATGGCTCCGGCCAGGTACAGATGCGCCAGGGCTTCTTCGCGGTACAGCAGGCCTGTCCGCACTGTCACGGTCGCGGTACGCTGATTAAAGATCCGTGCACCAAGTGTCACGGCCACGGTCGCGTTGAGAAAACCAAAACCCTGTCCGTTAAGATCCCGGCTGGCGTTGATACGGGCGACCGCATCCGTCTGGCGGGTGAGGGCGAAGCAGGCGAGCACGGCGCGCCGGCAGGCGATCTGTACGTTCAGGTTCAGGTGAAGCAGCACGCCATCTTC…
	SAMN15061196	IFACSW-B5	JABWOV000000000.1	2020-06-24	90.4	ACTCTTGAAGAGGCCGTTCGTGGCGTCACGAAAGAGATCCGTATCCCGACGCTGGAAGAGTGTGACGTTTGCCACGGCAGCGGCGCGAAAGCGGGTACCCAGCCACAGACCTGTCCAACCTGTCATGGCTCCGGCCAGGTACAGATGCGCCAGGGCTTCTTCGCGGTACAGCAGGCCTGTCCGCACTGTCACGGTCGCGGTACGCTGATTAAAGATCCGTGCACCAAGTGTCACGGCCACGGTCGCGTTGAGAAAACCAAAACCCTGTCCGTTAAGATCCCGGCTGGCGTTGATACGGGCGACCGCATCCGTCTGGCGGGTGAGGGCGAAGCAGGCGAGCACGGCGCGCCGGCAGGCGATCTGTACGTTCAGGTTCAGGTGAAGCAGCACGCCATCTTC…
	SAMN15061194	IFACSW-B2	JABWOX000000000.1	2020-06-25	92.1	ACTCTTGAAGAGGCCGTTCGTGGCGTCACGAAAGAGATCCGTATCCCGACGCTGGAAGAGTGTGACGTTTGCCACGGCAGCGGCGCGAAAGCGGGTACCCAGCCACAGACCTGTCCAACCTGTCATGGCTCCGGCCAGGTACAGATGCGCCAGGGCTTCTTCGCGGTACAGCAGGCCTGTCCGCACTGTCACGGTCGCGGTACGCTGATTAAAGATCCGTGCACCAAGTGTCACGGCCACGGTCGCGTTGAGAAAACCAAAACCCTGTCCGTTAAGATCCCGGCTGGCGTTGATACGGGCGACCGCATCCGTCTGGCGGGTGAGGGCGAAGCAGGCGAGCACGGCGCGCCGGCAGGCGATCTGTACGTTCAGGTTCAGGTGAAGCAGCACGCCATCTTC…
	SAMN13064393	M38	WJFW00000000.1	2019-11-10	94.6	ACTCTTGAAGAGGCCGTTCGTGGCGTCACGAAAGAGATCCGTATCCCGACGCTGGAAGAGTGTGACGTTTGCCACGGCAGTGGCGCGAAAGCGGGTACCCAGCCACAGACCTGTCCAACCTGTCATGGCTCCGGCCAGGTACAGATGCGTCAGGGCTTCTTCGCGGTACAGCAGGCCTGTCCGCACTGTCACGGACGCGGTACGCTGATTAAAGATCCGTGCACCAAGTGTCACGGCCACGGTCGCGTTGAGAAAACCAAAACCCTGTCCGTTAAGATCCCGGCTGGCGTTGATACGGGCGACCGCATCCGTCTGGCGGGTGAGGGCGAAGCAGGCGAGCACGGCGCGCCGGCAGGCGATCTGTACGTTCAGGTTCAGGTGAAGCAGCACGCCATCTTC…
	SAMN10525017	WCHEB090996	RXSW00000000.1	2018-12-23	91.5	ACTCTTGAAGAGGCCGTTCGTGGCGTCACGAAAGAGATCCGTATCCCGACGCTGGAAGAGTGTGACGTTTGCCACGGCAGCGGCGCGAAAGCGGGTACCCAGCCACAGACCTGTCCAACCTGTCATGGCTCCGGCCAGGTACAGATGCGCCAGGGCTTCTTCGCGGTACAGCAGGCCTGTCCGCACTGTCACGGTCGCGGTACGCTGATTAAAGATCCGTGCACCAAGTGTCACGGCCACGGTCGCGTTGAGAAAACCAAAACCCTGTCCGTTAAGATCCCGGCTGGCGTGGATACGGGCGACCGCATCCGTCTGGCGGGTGAGGGCGAAGCAGGCGAGCACGGCGCGCCGGCAGGCGATCTGTACGTTCAGGTTCAGGTGAAGCAGCACGCCATCTTC…
	SAMN08027252	WCHEB045359	RXPM00000000.1	2018-12-23	90.5	ACTCTTGAAGAGGCCGTTCGTGGCGTCACGAAAGAGATCCGTATCCCGACGCTGGAAGAGTGTGACGTTTGCCACGGCAGCGGCGCGAAAGCGGGTACCCAGCCACAGACCTGTCCAACCTGTCATGGCTCCGGCCAGGTACAGATGCGCCAGGGCTTCTTCGCGGTACAGCAGGCCTGTCCGCACTGTCACGGTCGCGGTACGCTGATTAAAGATCCGTGCACCAAGTGTCACGGCCACGGTCGCGTTGAGAAAACCAAAACCCTGTCCGTTAAGATCCCGGCTGGCGTTGATACGGGCGACCGCATCCGTCTGGCGGGTGAGGGCGAAGCAGGCGAGCACGGCGCGCCGGCAGGCGATCTGTACGTTCAGGTTCAGGTGAAGCAGCACGCCATCTTC…
	SAMN09845208	WCHEB090031	RXRM00000000.1	2018-12-23	89.4	ACTCTTGAAGAGGCCGTTCGTGGCGTCACGAAAGAGATCCGTATCCCGACGCTGGAAGAGTGTGACGTTTGCCACGGCAGCGGCGCGAAAGCGGGTACCCAGCCACAGACCTGTCCAACCTGTCATGGCTCCGGCCAGGTACAGATGCGCCAGGGCTTCTTCGCGGTACAGCAGGCCTGTCCGCACTGTCACGGTCGCGGTACGCTGATTAAAGATCCGTGCACCAAGTGTCACGGCCACGGTCGCGTTGAGAAAACCAAAACCCTGTCCGTTAAGATCCCGGCTGGCGTTGATACGGGCGACCGCATCCGTCTGGCGGGTGAGGGCGAAGCAGGCGAGCACGGCGCGCCGGCAGGCGATCTGTACGTTCAGGTTCAGGTGAAGCAGCACGCCATCTTC…
	SAMN08348341	IF2SW-B5	RBVJ00000000.1	2018-10-09	93.7	ACTCTTGAAGAGGCCGTTCGTGGCGTCACGAAAGAGATCCGTATCCCGACGCTGGAAGAGTGTGACGTTTGCCACGGCAGCGGCGCGAAAGCGGGTACCCAGCCACAGACCTGTCCAACCTGTCATGGCTCCGGCCAGGTACAGATGCGCCAGGGCTTCTTCGCGGTACAGCAGGCCTGTCCGCACTGTCACGGTCGCGGTACGCTGATTAAAGATCCGTGCACCAAGTGTCACGGCCACGGTCGCGTTGAGAAAACCAAAACCCTGTCCGTTAAGATCCCGGCTGGCGTTGATACGGGCGACCGCATCCGTCTGGCGGGTGAGGGCGAAGCAGGCGAGCACGGCGCGCCGGCAGGCGATCTGTACGTTCAGGTTCAGGTGAAGCAGCACGCCATCTTC…
	SAMN15344676	IF2SW-F2	JACBPD000000000.1	2020-07-12	92.9	ACTCTTGAAGAGGCCGTTCGTGGCGTCACGAAAGAGATCCGTATCCCGACGCTGGAAGAGTGTGACGTTTGCCACGGCAGCGGCGCGAAAGCGGGTACCCAGCCACAGACCTGTCCAACCTGTCATGGCTCCGGCCAGGTACAGATGCGCCAGGGCTTCTTCGCGGTACAGCAGGCCTGTCCGCACTGTCACGGTCGCGGTACGCTGATTAAAGATCCGTGCACCAAGTGTCACGGCCACGGTCGCGTTGAGAAAACCAAAACCCTGTCCGTTAAGATCCCGGCTGGCGTTGATACGGGCGACCGCATCCGTCTGGCGGGTGAGGGCGAAGCAGGCGAGCACGGCGCGCCGGCAGGCGATCTGTACGTTCAGGTTCAGGTGAAGCAGCACGCCATCTTC…
	SAMN10525016	WCHEB090210	RXSV00000000.1	2018-12-23	93.6	ACTCTTGAAGAGGCCGTTCGTGGCGTCACGAAAGAGATCCGTATCCCGACGCTGGAAGAGTGTGACGTTTGCCACGGCAGCGGCGCGAAAGCGGGTACCCAGCCACAGACCTGTCCAACCTGTCACGGCTCCGGCCAGGTACAGATGCGCCAGGGCTTCTTCGCGGTACAGCAGGCCTGTCCGCACTGTCACGGTCGCGGTACGCTGATTAAAGATCCGTGCACCAAGTGTCACGGCCACGGTCGCGTTGAGAAAACCAAAACCCTGTCCGTTAAGATCCCGGCTGGCGTTGATACGGGCGACCGCATCCGTCTGGCGGGTGAGGGCGAAGCAGGCGAGCACGGCGCGCCGGCAGGCGATCTGTACGTTCAGGTTCAGGTGAAGCAGCACGCCATCTTC…
	SAMN08193702	UMB0660	PKJW00000000.1	2017-12-28	90.4	ACTCTTGAAGAGGCCGTTCGTGGCGTCACGAAAGAGATCCGTATCCCGACGCTGGAAGAGTGTGACGTTTGCCACGGCAGCGGCGCGAAAGCGGGTACCCAGCCACAGACCTGTCCAACCTGTCATGGCTCCGGCCAGGTACAGATGCGCCAGGGCTTCTTCGCGGTACAGCAGGCCTGTCCGCACTGTCACGGTCGCGGTACGCTGATTAAAGATCCGTGCACCAAGTGTCACGGCCACGGTCGCGTTGAGAAAACCAAAACCCTGTCCGTTAAGATCCCGGCTGGCGTGGATACGGGCGACCGCATCCGTCTGGCGGGTGAGGGCGAAGCAGGCGAGCACGGCGCGCCGGCAGGCGATCTGTACGTTCAGGTTCAGGTGAAGCAGCACGCCATCTTC…
Enterobacter cancerogenus	SAMEA96587668	ATCC 35316T	ERR1854846	2017-04-11	100.0	ACGCTGGAAGAAGCCGTTCGTGGTGTCACCAAAGAGATCCGTATCCCGACGCTGGAAGAGTGTGACGTTTGCCACGGCAGCGGCGCGAAGGCGGGCACCCAGCCACAGACCTGTCCAACCTGTCATGGTTCCGGTCAGGTGCAGATGCGCCAGGGCTTCTTCGCGGTACAGCAGGCGTGTCCTCACTGTCACGGTCGCGGTACGCTGATTAAAGATCCGTGCAACAAATGCCACGGTCATGGTCGCGTTGAGAAAACCAAAACCCTGTCCGTTAAAATTCCGGCTGGCGTCGATACGGGCGACCGCATCCGTCTGTCGGGCGAAGGTGAAGCAGGCGAGCACGGCGCGCCGGCAGGCGATCTGTACGTTCAGGTTCAGGTGAAACAGCACGCAATCTTT…
	SAMN10574725	MiY-F	CP045769.1	2019-11-11	91.1	ACGCTGGAAGAAGCCGTTCGCGGTGTCACCAAAGAGATCCGTATCCCGACGCTGGAAGAGTGTGACGTTTGCCACGGCAGCGGCGCGAAGGCGGGCACCCAGCCACAGACCTGTCCAACCTGTCACGGTTCCGGTCAGGTGCAGATGCGCCAGGGCTTCTTCGCAGTACAGCAGGCGTGTCCTCACTGTCACGGTCGCGGTACGCTGATTAAAGATCCGTGCAACAAATGCCACGGTCATGGTCGCGTTGAGAAAACCAAAACCCTGTCCGTTAAAATTCCGGCTGGCGTCGATACGGGCGACCGCATCCGTCTGTCGGGCGAAGGTGAAGCAGGCGAGCACGGCGCGCCGGCAGGCGATCTGTACGTTCAGGTTCAGGTGAAACAGCACGCAATCTTT…
	SAMN08107552	CR-Eb1	CP025225.1	2018-01-03	88.8	ACGCTGGAAGAAGCCGTTCGCGGTGTCACCAAAGAGATCCGTATCCCGACGCTGGAAGAGTGTGACGTTTGCCACGGCAGCGGCGCGAAGGCGGGCACCCAGCCACAGACCTGTCCAACCTGTCACGGTTCCGGTCAGGTGCAGATGCGCCAGGGCTTCTTCGCAGTACAGCAGGCGTGTCCTCACTGTCACGGTCGCGGTACGCTGATTAAAGATCCGTGCAACAAATGCCACGGTCATGGTCGCGTTGAGAAAACCAAAACCCTGTCCGTTAAAATTCCGGCTGGCGTCGATACGGGCGACCGCATCCGTCTGTCGGGCGAAGGTGAAGCAGGCGAGCACGGCGCGCCGGCAGGCGATCTGTACGTTCAGGTTCAGGTGAAACAGCACGCAATCTTT…
	SAMN04875569	FDAARGOS_232	POWA00000000.1	2018-01-17	90.4	ACGCTGGAAGAAGCCGTTCGCGGTGTCACCAAAGAGATCCGTATCCCGACGCTGGAAGAGTGTGACGTTTGCCACGGCAGCGGCGCGAAGGCGGGCACCCAGCCACAGACCTGTCCAACCTGTCACGGTTCCGGTCAGGTGCAGATGCGCCAGGGCTTCTTCGCGGTACAGCAGGCGTGTCCTCACTGTCACGGTCGCGGTACGCTGATTAAAGATCCGTGCAACAAATGCCACGGTCATGGTCGCGTTGAGAAAACCAAAACCCTGTCCGTTAAAATTCCGGCTGGCGTCGATACGGGCGACCGCATCCGTCTGTCGGGCGAAGGTGAAGCAGGCGAGCACGGCGCGCCGGCAGGCGATCTGTACGTTCAGGTTCAGGTGAAACAGCACGCAATCTTT…
Enterobacter chengduensis	SAMN06249239	WCHECl-C4T	MTSO00000000	2018-06-09	100.0	ACGCTGGAAGAGGCCGTTCGCGGCGTCACCAAAGAGATCCGTATCCCGACGCTGGAAGAGTGTGACGTTTGCCACGGCAGCGGCGCGAAAGCGGGTACGCAGCCTCAGACCTGTCCAACCTGCCACGGTTCAGGCCAGGTACAGATGCGTCAGGGCTTCTTCGCGGTACAGCAGGCCTGTCCACACTGTCACGGTCGCGGTACGCTGATAAAAGATCCGTGCACCAAGTGCCATGGCCACGGTCGCGTAGAGAAAACCAAGACTCTGTCCGTTAAAATCCCGGCTGGCGTCGATACGGGCGACCGCATCCGTCTGGCAGGTGAGGGCGAAGCAGGGGAGCACGGCGCACCGGCTGGCGACCTGTACGTTCAGGTGCAGGTGAAACAGCATGCGATTTTC…
	SAMN02581254	BWH 43	JMUR00000000	2014-05-19	99.4	ACGCTGGAAGAGGCCGTTCGCGGCGTCACCAAAGAGATCCGTATCCCGACGCTGGAAGAGTGTGACGTTTGCCACGGCAGCGGCGCGAAAGCGGGTACGCAGCCTCAGACCTGTCCAACCTGCCACGGTTCGGGCCAGGTACAGATGCGTCAGGGCTTCTTTGCGGTACAGCAGGCCTGTCCACACTGTCACGGACGCGGTACGCTGATTAAAGATCCGTGCACCAAATGCCACGGCCACGGTCGCGTTGAGAAAACCAAGACTCTGTCCGTTAAAATCCCGGCAGGCGTCGATACGGGCGACCGCATCCGTCTGGCGGGTGAGGGCGAAGCAGGGGAGCACGGCGCACCGGCTGGCGACCTGTACGTTCAGGTGCAGGTGAAACAGCACGCTATCTTC…
	SAMN03277196	CIDEIMsCOL9	JZKT00000000	2015-03-30	99.5	ACGCTGGAAGAGGCCGTTCGCGGCGTCACCAAAGAGATCCGTATCCCGACGCTGGAAGAGTGTGACGTTTGCCACGGCAGCGGCGCGAAAGCGGGTACGCAGCCTCAGACCTGTCCAACCTGCCACGGTTCGGGCCAGGTACAGATGCGTCAGGGCTTCTTTGCGGTACAGCAGGCCTGTCCACACTGTCACGGACGCGGTACGCTGATTAAAGATCCGTGCACCAAATGCCACGGCCACGGTCGCGTTGAGAAAACCAAGACTCTGTCCGTTAAAATCCCGGCAGGCGTCGATACGGGCGACCGCATCCGTCTGGCGGGTGAGGGCGAAGCAGGGGAGCACGGCGCACCGGCTGGCGACCTGTACGTTCAGGTGCAGGTGAAACAGCACGCTATCTTC…
Enterobacter chuandaensis	SAMN09845205	90028T	QZCS00000000	2018-09-25	100.0	ACCCTGGAAGAGGCCGTTCGCGGCGTTACCAAAGAGATCCGCATTCCAACGCTGGAAGAGTGTGACGTTTGCCACGGCAGCGGCGCGAAAGCGGGTACTCAGCCACAGACCTGTCCAACCTGTCACGGCTCCGGCCAGGTGCAGATGCGTCAGGGCTTCTTCGCGGTACAGCAGGCCTGTCCGCACTGTCACGGTCGCGGTACGCTGATTAAAGATCCGTGCACCAAATGCCACGGTCATGGTCGCGTTGAGAAAACCAAGACCCTGTCCGTTAAAATCCCGGCTGGCGTTGATACGGGCGACCGCATCCGTCTGGCAGGTGAGGGCGAAGCCGGCGAGCACGGCGCACCGGCAGGCGATCTGTACGTTCAGGTTCAGGTGAAACAGCACGCTATTTTC…
	SAMN06237083	C9	MTKD00000000	2017-03-23	87.2	ACCCTGGAAGAGGCCGTTCGCGGCGTTACCAAAGAGATCCGCATTCCAACGCTGGAAGAGTGTGACGTTTGCCACGGCAGCGGCGCGAAAGCGGGTACTCAGCCACAGACCTGTCCAACCTGTCACGGCTCCGGCCAGGTGCAGATGCGTCAGGGCTTCTTCGCGGTACAGCAGGCCTGTCCGCACTGTCACGGTCGCGGTACGCTGATTAAAGATCCGTGCACCAAATGCCACGGTCATGGTCGCGTTGAGAAAACCAAGACCCTGTCCGTTAAAATCCCGGCTGGCGTTGATACGGGCGACCGCATCCGTCTGGCAGGTGAGGGCGAAGCCGGCGAGCACGGCGCACCGGCAGGCGATCTGTACGTTCAGGTTCAGGTGAAACAGCACGCTATTTTC…
Enterobacter cloacae	SAMN02603901	ATCC 13047T	CP001918	2017-03-22	100.0	ACGCTGGAAGAGGCTGTTCGCGGTGTCACCAAAGAGATCCGTATCCCGACGCTGGAAGAGTGTGACGTTTGCCATGGCAGCGGTGCGAAAGCGGGTACGCAGCCACAAACCTGTCCAACCTGTCACGGTTCCGGTCAGGTGCAGATGCGTCAGGGCTTTTTCGCCGTTCAGCAGGCATGTCCGCACTGTCATGGTCGTGGGACGCTGATTAAAGATCCATGCACCAAATGCCACGGCCACGGTCGCGTTGAGAAAACCAAAACCCTGTCCGTTAAAATCCCGGCTGGCGTAGATACGGGTGACCGCATCCGTCTGGCAGGTGAAGGCGAAGCAGGCGAGCACGGTGCACCAGCAGGCGATCTGTACGTTCAGGTTCAGGTGAAACAGCACGCTATCTTT…
	SAMN03277197	CIDEIMsCOL10	JZKU00000000.1	2015-03-30	91.7	ACGCTGGAAGAGGCCGTTCGCGGTGTCACCAAAGAGATCCGTATCCCGACGCTGGAAGAGTGCGACGTTTGCCATGGCAGCGGTGCGAAAGCGGGTACGCAGCCACAAACCTGTCCAACCTGTCACGGTTCCGGTCAGGTGCAGATGCGTCAGGGCTTCTTCGCCGTCCAGCAGGCGTGTCCGCACTGTCATGGTCGCGGGACGCTGATTAAAGATCCATGCACCAAATGCCACGGCCACGGTCGCGTTGAGAAAACCAAAACCCTGTCCGTTAAAATCCCGGCTGGCGTAGATACGGGTGACCGCATCCGTCTGGCAGGTGAAGGCGAAGCAGGCGAGCACGGCGCACCAGCAGGCGATCTGTACGTTCAGGTGCAGGTGAAACAGCACGCTATCTTT…
	SAMD00143517	NUH14_ECL028	BIGB00000000.1	2018-12-29	91.2	ACGCTGGAAGAGGTCGTTCGCGGTGTCACCAAAGAGATCCGTATCCCGACGCTGGAAGAGTGTGACGTTTGCCATGGCAGCGGTGCGAAAGCGGGTACGCAGCCACAAACCTGTCCAACCTGTCACGGTTCCGGTCAGGTGCAGATGCGTCAGGGCTTCTTCGCCGTCCAGCAGGCGTGTCCGCACTGTCATGGTCGTGGGACGCTGATTAAAGATCCATGCACCAAATGCCACGGCCACGGTCGCGTTGAGAAAACCAAAACCCTGTCCGTTAAAATCCCGGCTGGCGTAGATACGGGTGACCGCATCCGTCTGGCAGGTGAAGGCGAAGCAGGTGAGCACGGCGCACCAGCAGGCGATCTGTACGTTCAGGTGCAGGTGAAACAGCACGCTATCTTT…
	SAMN04011460	ST436:951358951	LJEZ00000000.1	2015-10-16	92.2	ACGCTGGAAGAGGCCGTTCGCGGTGTCACCAAAGAGATCCGTATCCCGACGCTGGAAGAGTGTGACGTTTGCCATGGCAGCGGTGCGAAAGCGGGTACGCAGCCACAAACCTGTCCAACCTGTCACGGTTCCGGTCAGGTGCAGATGCGTCAGGGCTTCTTCGCCGTCCAGCAGGCGTGTCCGCACTGTCATGGTCGTGGGACGCTGATTAAAGATCCATGCACCAAATGCCACGGCCACGGTCGCGTTGAGAAAACCAAAACCCTGTCCGTTAAAATCCCGGCTGGCGTAGATACGGGTGACCGCATCCGTCTGGCAGGTGAAGGCGAAGCAGGCGAACACGGCGCACCAGCAGGCGATCTGTACGTTCAGGTGCAGGTGAAACAGCACGCTATTTTT…
Enterobacter dissolvens	SAMN13241879	ATCC 23373T	WJWQ00000000	2019-11-13	100.0	ACGCTGGAAGAGGCCGTTCGCGGTGTCACCAAAGAGATCCGTATCCCGACGCTGGAAGAGTGTGACGTTTGCCATGGCAGCGGCGCGAAAGCGGGCACGCAGCCACAAACCTGTCCAACCTGTCACGGTTCCGGTCAGGTGCAGATGCGTCAGGGCTTCTTCGCCGTACAGCAGGCGTGTCCGCACTGTCATGGTCGCGGGACGCTGATTAAAGATCCATGCACCAAATGCCACGGCCACGGTCGCGTTGAGAAAACCAAAACCCTGTCCGTTAAAATCCCGGCTGGCGTGGATACGGGTGACCGCATCCGCCTGGCAGGCGAAGGCGAAGCAGGTGAGCATGGCGCACCAGCAGGCGATCTGTACGTTCAGGTGCAGGTGAAACAGCACGCTATCTTT…
	SAMN03732712	GN02534	LEDR00000000.1	2015-06-09	90.5	ACGCTGGAAGAGGCCGTTCGCGGTGTCACCAAAGAGATCCGTATCCCGACGCTGGAAGAGTGTGACGTTTGCCATGGCAGCGGCGCGAAAGCGGGCACGCAGCCACAAACCTGTCCAACCTGTCACGGTTCCGGTCAGGTGCAGATGCGTCAGGGCTTCTTCGCCGTACAGCAGGCGTGTCCGCACTGTCATGGTCGCGGGACGCTGATTAAAGATCCTTGCACCAAATGCCACGGCCACGGTCGCGTTGAGAAAACCAAAACCCTGTCCGTTAAAATCCCGGCTGGCGTGGATACGGGTGACCGCATCCGTCTGGCAGGAGAAGGCGAAGCAGGTGAGCATGGCGCACCAGCAGGCGATCTGTACGTTCAGGTGCAGGTGAAACAGCACGCTATCTTT…
	SAMN04572694	GN05902	LVUS00000000.1	2016-04-25	91.5	ACGCTGGAAGAGGCCGTTCGCGGTGTCACCAAAGAGATCCGTATCCCGACGCTGGAAGAGTGTGACGTTTGCCATGGCAGCGGCGCGAAAGCGGGCACGCAGCCACAAACCTGTCCAACCTGTCACGGTTCCGGTCAGGTGCAGATGCGTCAGGGCTTCTTCGCCGTACAGCAGGCGTGTCCGCACTGTCATGGTCGCGGGACGCTGATTAAAGATCCTTGCACCAAATGCCACGGCCACGGTCGCGTTGAGAAAACCAAAACCCTGTCCGTTAAAATCCCGGCTGGCGTGGATACGGGTGACCGCATCCGTCTGGCAGGCGAAGGCGAAGCAGGTGAGCATGGCGCACCAGCAGGCGATCTGTACGTTCAGGTGCAGGTGAAACAGCACGCTATCTTT…
	SAMN04572598	GN05306	LVTZ00000000.1	2016-04-25	92.1	ACGCTGGAAGAGGCCGTTCGCGGTGTCACCAAAGAGATCCGTATCCCGACGCTGGAAGAGTGTGACGTTTGCCATGGCAGCGGCGCGAAAGCGGGCACGCAGCCACAAACCTGTCCAACCTGTCACGGTTCCGGTCAGGTGCAGATGCGTCAGGGCTTCTTCGCCGTACAGCAGGCGTGTCCGCACTGTCATGGTCGCGGGACGCTGATTAAAGATCCATGCACCAAATGCCACGGCCACGGTCGCGTTGAGAAAACCAAAACCCTGTCCGTTAAAATCCCGGCTGGCGTGGATACGGGTGACCGCATCCGCCTGGCAGGCGAAGGCGAAGCAGGTGAGCATGGCGCACCAGCAGGCGATCTGTACGTTCAGGTGCAGGTGAAACAGCACGCTATCTTT…
Enterobacter hoffmannii	SAMN05581748	DSM 14563T	CP017186	2019-06-28	100.0	ACGCTGGAAGAAGCGGTTCGTGGCGTAACCAAAGAGATCCGTATCCCGACGCTGGAAGAGTGTGACGTTTGCCACGGCAGCGGTGCGAAGGCTGGAACTCAGCCGCAGACCTGTCCGACCTGTCACGGTTCCGGTCAGGTCCAGATGCGTCAGGGCTTCTTCGCGGTGCAGCAGGCGTGTCCGCACTGTCATGGTCGCGGTACGCTGATTAAAGATCCGTGCACCAAATGCCACGGTCATGGTCGCGTTGAGAAAACCAAAACGCTGTCCGTTAAGATCCCGGCGGGCGTTGATACGGGCGACCGCATCCGTCTGGCAGGCGAGGGTGAAGCAGGGGAGCACGGCGCACCGGCAGGCGATCTGTACGTTCAGGTGCAGGTGAAGCAGCACGCCATCTTC…
	SAMN07291508	AR_0365	CP027142.1	2018-03-05	93.4	ACGCTGGAAGAAGCGGTTCGTGGCGTAACCAAAGAGATCCGTATCCCGACGCTGGAAGAGTGTGACGTTTGCCACGGCAGCGGCGCGAAAGCGGGGACTCAGCCACAGACCTGTCCAACCTGTCACGGTTCCGGTCAGGTGCAGATGCGCCAGGGCTTCTTCGCGGTGCAGCAGGCCTGTCCGCATTGTCATGGTCGCGGTACGCTGATTAAAGATCCGTGCACCAAATGCCACGGTCACGGTCGCGTGGAGAAAACCAAAACGCTGTCCGTTAAGATCCCGGCAGGCGTAGATACGGGCGACCGCATCCGTCTGGCAGGTGAGGGGGAAGCTGGCGAGCACGGCGCACCGGCAGGGGATCTGTACGTTCAGGTTCAGGTTAAACAGCACGCCATCTTC…
	SAMN10654518	Eh1	CP034754.1	2020-01-08	93.1	ACGCTGGAAGAAGCGGTTCGTGGCGTAACCAAAGAGATCCGTATCCCGACGCTGGAAGAGTGTGACGTTTGCCACGGCAGCGGCGCGAAAGCGGGGACTCAGCCACAGACCTGTCCAACCTGTCACGGTTCCGGTCAGGTGCAGATGCGCCAGGGCTTCTTCGCGGTGCAGCAGGCCTGTCCGCATTGTCATGGTCGCGGTACGCTGATTAAAGATCCGTGCACCAAATGCCACGGTCACGGTCGTGTGGAGAAAACCAAAACGCTGTCCGTTAAGATCCCGGCAGGCGTGGATACGGGCGACCGCATCCGTCTGGCAGGTGAGGGTGAAGCTGGCGAGCACGGCGCACCGGCAGGGGATCTGTACGTTCAGGTTCAGGTTAAACAGCACGCCATCTTC…
	SAMD00167169	OIPH-N069	AP019817.1	2020-01-27	94.8	ACGCTGGAAGAAGCGGTTCGTGGCGTAACCAAAGAGATCCGTATCCCGACGCTGGAAGAGTGTGACGTTTGCCACGGCAGCGGCGCGAAAGCGGGGACTCAGCCACAGACCTGTCCAACCTGTCACGGTTCCGGTCAGGTGCAGATGCGCCAGGGCTTCTTCGCGGTGCAGCAGGCCTGTCCGCATTGTCATGGTCGCGGTACGCTGATTAAAGATCCGTGCACCAAATGCCACGGTCACGGTCGTGTGGAGAAAACCAAAACGCTGTCCGTTAAGATCCCGGCAGGCGTGGATACGGGCGACCGCATCCGTCTGGCAGGTGAGGGTGAAGCTGGCGAGCACGGCGCACCGGCAGGGGATCTGTACGTTCAGGTTCAGGTTAAACAGCACGCCATCTTC…
	SAMN02713683	ECNIH3	CP008897.1	2014-09-09	94.9	ACACTGGAAGAAGCGGTTCGTGGCGTAACCAAAGAGATCCGTATCCCGACGCTGGAAGAGTGTGACGTTTGCCACGGCAGCGGCGCGAAAGCGGGGACTCAGCCACAGACCTGTCCAACCTGTCACGGTTCCGGTCAGGTGCAGATGCGCCAGGGCTTCTTCGCGGTGCAGCAGGCCTGTCCGCATTGTCATGGTCGCGGTACGCTGATTAAAGATCCGTGCACCAAATGCCACGGTCACGGTCGCGTGGAGAAAACCAAAACGCTGTCCGTTAAGATCCCGGCAGGCGTAGATACGGGCGACCGCATCCGTCTGGCAGGTGAGGGGGAAGCTGGCGAGCACGGCGCACCGGCAGGGGATCTGTACGTTCAGGTTCAGGTTAAACAGCACGCCATCTTC…
	SAMN02713646	ECR091	CP008905.1	2014-09-09	95.1	ACACTGGAAGAAGCGGTTCGTGGCGTAACCAAAGAGATCCGTATCCCGACGCTGGAAGAGTGTGACGTTTGCCACGGCAGCGGCGCGAAAGCGGGGACTCAGCCACAGACCTGTCCAACCTGTCACGGTTCCGGTCAGGTGCAGATGCGCCAGGGCTTCTTCGCGGTGCAGCAGGCCTGTCCGCATTGTCATGGTCGCGGTACGCTGATTAAAGATCCGTGCACCAAATGCCACGGTCACGGTCGCGTGGAGAAAACCAAAACGCTGTCCGTTAAGATCCCGGCAGGCGTAGATACGGGCGACCGCATCCGTCTGGCAGGTGAGGGGGAAGCTGGCGAGCACGGCGCACCGGCAGGGGATCTGTACGTTCAGGTTCAGGTTAAACAGCACGCCATCTTC…
Enterobacter hormaechei	SAMN05787340	ATCC 49162T	MKEQ00000000	2016-11-10	100.0	ACACTGGAAGAAGCGGTTCGTGGCGTAACCAAAGAGATCCGTATCCCGACGCTGGAAGAGTGTGACGTTTGCCACGGCAGCGGCGCGAAAGCGGGGACTCAGCCACAGACCTGTCCAACCTGTCACGGTTCCGGTCAGGTGCAGATGCGCCAGGGCTTCTTCGCGGTGCAGCAGGCCTGTCCGCATTGTCATGGTCGCGGTACGCTGATTAAAGATCCGTGCACCAAATGCCACGGTCACGGTCGCGTGGAGAAAACCAAAACGCTGTCCGTTAAGATCCCGGCAGGCGTAGATACGGGCGACCGCATCCGTCTGGCAGGTGAGGGGGAAGCTGGCGAGCACGGCGCACCGGCAGGGGATCTGTACGTTCAGGTTCAGGTTAAACAGCACGCCATCTTC…
	SAMN03067416	34983	CP010377.1	2015-01-05	90.4	ACGCTGGAAGAAGCGGTTCGTGGCGTAACCAAAGAGATCCGTATCCCGACGCTGGAAGAGTGTGACGTTTGCCACGGCAGCGGTGCGAAGGCTGGAACTCAGCCGCAGACCTGTCCGACCTGTCACGGTTCCGGTCAGGTCCAGATGCGTCAGGGCTTCTTCGCGGTGCAGCAGGCGTGTCCGCACTGTCATGGTCGCGGTACGCTGATTAAAGATCCGTGCACCAAATGCCACGGTCATGGTCGCGTTGAGAAAACCAAAACGCTGTCCGTTAAGATCCCGGCGGGCGTTGATACGGGCGACCGCATCCGTCTGGCAGGCGAGGGTGAAGCAGGGGAGCACGGCGCACCGGCAGGCGATCTGTACGTTCAGGTGCAGGTGAAGCAGCACGCCATCTTC…
	SAMN03732694	GN02315	LEEI00000000.1	2015-06-09	92.1	ACGCTGGAAGAAGCGGTTCGTGGCGTAACCAAAGAGATCCGTATCCCGACGCTGGAAGAGTGTGACGTTTGCCACGGCAGCGGTGCGAAGGCAGGAACTCAGCCGCAGACCTGTCCGACCTGTCACGGTTCCGGTCAGGTCCAGATGCGTCAGGGCTTCTTCGCGGTGCAGCAGGCGTGTCCGCACTGTCATGGTCGCGGTACGCTGATTAAAGATCCGTGCACCAAATGCCACGGTCATGGTCGCGTTGAGAAAACCAAAACGTTGTCCGTTAAGATCCCGGCAGGCGTTGATACGGGCGACCGCATCCGTCTGGCAGGTGAGGGTGAAGCAGGGGAGCACGGCGCACCGGCAGGCGATCTGTACGTTCAGGTGCAGGTGAAGCAGCACGCCATCTTC…
	SAMN03283654	35666	JZZC00000000.1	2015-03-19	93.4	ACGCTGGAAGAAGCGGTTCGTGGCGTAACCAAAGAGATCCGTATCCCGACGCTGGAAGAGTGTGACGTTTGCCACGGCAGCGGTGCGAAGGCTGGAACTCAGCCGCAGACCTGTCCGACCTGTCACGGTTCCGGTCAGGTCCAGATGCGTCAGGGCTTCTTCGCGGTGCAGCAGGCGTGTCCGCACTGTCATGGTCGCGGTACGCTGATTAAAGATCCGTGCACCAAATGCCACGGTCATGGTCGCGTTGAGAAAACCAAAACGCTGTCCGTTAAGATCCCGGCGGGCGTTGATACGGGCGACCGCATCCGTCTGGCAGGCGAGGGTGAAGCAGGGGAGCACGGCGCACCGGCAGGCGATCTGTACGTTCAGGTGCAGGTGAAGCAGCACGCCATCTTC…
	SAMN03283631	35027	JZZP00000000.1	2015-03-19	91.2	ACGCTGGAAGAAGCGGTTCGTGGCGTAACCAAAGAGATCCGTATCCCGACGCTGGAAGAGTGTGACGTTTGCCACGGCAGCGGTGCGAAGGCTGGAACTCAGCCGCAGACCTGTCCGACCTGTCACGGTTCCGGTCAGGTCCAGATGCGTCAGGGCTTCTTCGCGGTGCAGCAGGCGTGTCCGCACTGTCATGGTCGCGGTACGCTGATTAAAGATCCGTGCACCAAATGCCACGGTCATGGTCGCGTTGAGAAAACCAAAACGCTGTCCGTTAAGATCCCGGCGGGCGTTGATACGGGCGACCGCATCCGTCTGGCAGGCGAGGGTGAAGCAGGGGAGCACGGCGCACCGGCAGGCGATCTGTACGTTCAGGTGCAGGTGAAGCAGCACGCCATCTTC…
Enterobacter huaxiensis	SAMN09845186	90008T	QZCT00000000	2018-06-25	100.0	ACGCTGGAAGAGGCCGTTCGCGGCGTGACCAAAGAGATCCGCATCCCGACGCTCGAAGAGTGCGATATTTGCCACGGCAGCGGTGCGAAGGCGGGAACCCAGCCGCAGACCTGTCCAACCTGTCACGGTTCCGGCCAGGTGCAGATGCGTCAGGGCTTCTTTGCGGTTCAGCAGGCGTGTCCGCACTGTCACGGTCGCGGTACGCTGATTAAAGATCCGTGCAACAAATGCCATGGCCATGGTCGCGTTGAGAAAACCAAAACCCTGTCCGTTAAAATCCCGGCAGGCGTCGATACGGGCGACCGCATCCGTCTGTCAGGTGAAGGTGAAGCGGGCGAGCACGGCGCGCCAGCAGGCGATCTGTACGTTCAGGTTCAGGTGAAGCAGCACGCGATTTTT…
	SAMN10525001	WCHEHu045002	RWHU00000000	2018-12-12	92.8	ACGCTGGAAGAGGCCGTTCGCGGCGTGACCAAAGAGATCCGCATCCCGACGCTCGAAGAGTGCGATATTTGCCACGGCAGCGGTGCGAAGGCGGGAACCCAGCCGCAGACCTGTCCAACCTGTCACGGTTCCGGCCAGGTGCAGATGCGTCAGGGCTTCTTTGCGGTTCAGCAGGCGTGTCCGCACTGTCACGGTCGCGGTACGCTGATTAAAGATCCGTGCAACAAATGCCACGGCCATGGTCGCGTTGAGAAAACTAAAACCCTGTCCGTTAAAATCCCGGCAGGCGTCGATACGGGCGACCGCATCCGTCTGTCAGGTGAAGGTGAAGCGGGCGAGCACGGTGCGCCAGCAGGCGACCTGTACGTTCAGGTTCAGGTGAAGCAGCACGCGATTTTT…
Enterobacter kobei	SAMN05581747	ATCC BAA-260T	CP017181.1	2019-01-28	100.0	ACGCTGGAAGAGGCCGTTCGCGGTGTCACCAAAGAGATCCGTATCCCGACGCTGGAAGAGTGTGACGTGTGCCACGGCAGCGGCGCGAAAGCGGGTACCCAGCCGCAGACCTGTCCAACCTGTCACGGTTCCGGTCAGGTGCAGATGCGTCAGGGCTTCTTCGCAGTACAGCAGGCCTGTCCTCACTGTCATGGCCGCGGTACGCTGATTAAAGATCCGTGCACTAAATGCCACGGTCATGGTCGCGTTGAGAAAACCAAGACCCTGTCCGTCAAAATCCCGGCAGGCGTGGATACGGGCGACCGCATCCGTCTGGCAGGTGAAGGTGAAGCCGGTGAGCACGGCGCACCGGCAGGCGATCTGTACGTTCAGGTTCAGGTGAAGCAGCATGCCATCTTC…
	SAMN12289356	C16	CP042578.1	2019-10-09	91.9	ACGCTGGAAGAGGCCGTTCGCGGTGTTACCAAAGAGATCCGTATCCCGACGCTGGAAGAGTGTGACGTGTGCCACGGCAGCGGCGCGAAAGCGGGTACCCAGCCGCAGACCTGTCCAACCTGTCACGGTTCCGGTCAGGTGCAGATGCGTCAGGGCTTCTTCGCAGTACAGCAGGCCTGTCCTCACTGTCATGGCCGCGGTACGCTGATTAAAGATCCGTGCACTAAATGCCACGGTCATGGTCGCGTTGAGAAAACCAAGACCCTGTCCGTCAAAATCCCGGCAGGCGTGGATACGGGCGACCGCATCCGTCTGGCAGGTGAAGGTGAAGCCGGTGAGCACGGCGCACCGGCAGGCGATCTGTACGTTCAGGTTCAGGTGAAGCAGCATGCCATCTTC…
	SAMN08027255	WCHEK045523	CP032897.1	2018-10-17	91.7	ACGCTGGAAGAGGCCGTTCGCGGTGTCACCAAAGAGATCCGTATCCCGACGCTGGAAGAGTGTGACGTGTGCCACGGCAGCGGCGCGAAAGCGGGTACCCAACCGCAGACCTGTCCAACCTGTCACGGTTCCGGTCAGGTGCAGATGCGTCAGGGCTTCTTCGCAGTACAGCAGGCCTGTCCTCACTGTCATGGCCGCGGTACGCTGATTAAAGATCCGTGCACTAAATGCCACGGTCATGGTCGCGTTGAGAAAACCAAGACCCTGTCCGTCAAAATCCCGGCAGGCGTGGATACGGGCGACCGCATCCGTCTGGCAGGTGAAGGTGAAGCCGGTGAGCACGGCGCACCGGCAGGCGATCTGTACGTTCAGGTTCAGGTGAAGCAGCATGCCATCTTC…
	SAMN14372987	70	CP050073.1	2020-03-22	91.4	ACGCTGGAAGAGGCCGTTCGCGGTGTCACCAAAGAGATCCGTATCCCGACGCTGGAAGAGTGTGACGTGTGCCACGGCAGCGGCGCGAAAGCGGGTACCCAACCGCAGACCTGTCCAACCTGTCACGGTTCCGGTCAGGTGCAGATGCGTCAGGGCTTCTTCGCAGTACAGCAGGCCTGTCCTCACTGTCATGGCCGCGGTACGCTGATTAAAGATCCGTGCACTAAATGCCACGGTCATGGTCGCGTTGAGAAAACCAAGACCCTGTCCGTCAAAATCCCGGCAGGCGTGGATACGGGCGACCGCATCCGTCTGGCAGGTGAAGGTGAAGCCGGTGAGCACGGCGCACCGGCAGGCGATCTGTACGTTCAGGTTCAGGTGAAGCAGCATGCCATCTTC…
	SAMN12648938	EB_P8_L5_01.19	CP043511.1	2019-09-10	92.5	ACGCTGGAAGAGGCCGTTCGCGGTGTCACCAAAGAGATCCGTATCCCGACGCTGGAAGAGTGTGACGTGTGCCACGGCAGCGGCGCGAAAGCGGGTACCCAGCCGCAGACCTGTCCAACCTGTCACGGTTCCGGTCAGGTGCAGATGCGTCAGGGCTTCTTCGCAGTACAGCAGGCCTGTCCTCACTGTCATGGCCGCGGTACGCTGATTAAAGATCCGTGCACTAAATGCCACGGTCATGGTCGCGTTGAGAAAACCAAGACCCTGTCCGTCAAAATCCCGGCAGGCGTGGATACGGGCGACCGCATCCGTCTGGCAGGTGAGGGCGAAGCAGGTGAGCACGGCGCACCGGCAGGCGATCTGTACGTTCAGGTTCAGGTGAAGCAGCATGCCATCTTC…
	SAMN02603959	ENHKU01	CP003737.1	2012-08-10	92.9	ACGCTGGAAGAGGCCGTTCGCGGTGTCACCAAAGAGATCCGTATCCCGACGCTGGAAGAGTGTGACGTGTGCCACGGCAGCGGCGCGAAAGCGGGTACCCAGCCGCAGACCTGTCCAACCTGTCACGGTTCCGGTCAGGTGCAGATGCGTCAGGGCTTCTTCGCAGTACAGCAGGCCTGTCCTCACTGTCATGGCCGCGGTACGCTGATTAAAGATCCGTGCACTAAATGCCACGGTCATGGTCGCGTTGAGAAAACCAAGACCCTGTCCGTCAAAATCCCGGCAGGCGTGGATACGGGCGACCGCATCCGTCTGGCAGGTGAAGGTGAAGCCGGTGAGCACGGCGCACCGGCAGGCGATCTGTACGTTCAGGTTCAGGTGAAGCAGCATGCCATCTTC…
Enterobacter ludwigii	SAMN05787341	EN-119T	CP017279.1	2016-10-03	100.0	ACGCTGGAAGAGGCCGTACGCGGCGTCACCAAAGAGATCCGTATTCCGACGCTGGAAGAGTGCGACGTTTGCCACGGCAGCGGCGCGAAAGCAGGCACCCAGCCGCAAACCTGTCCAACCTGTCACGGTTCCGGTCAGGTGCAGATGCGTCAGGGCTTCTTCGCCGTGCAGCAGGCGTGTCCGCACTGTCATGGTCGCGGTACGCTGATTAAAGACCCCTGCACAAAATGCCACGGTCATGGTCGCGTTGAGAAAACCAAGACGCTGTCCGTTAAAATCCCGGCAGGCGTGGACACGGGCGACCGTATCCGTCTGGCAGGTGAAGGTGAGGCCGGCGAGCACGGTGCACCGGCAGGCGATCTGTACGTTCAGGTTCAGGTCAAGCAGCACGCCATCTTT…
	SAMN02641647	P101	CP006580.1	2014-12-31	91.2	ACGCTGGAAGAGGCCGTACGCGGCGTCACCAAAGAGATCCGTATTCCGACGCTGGAAGAGTGTGACGTTTGCCACGGCAGCGGCGCGAAAGCAGGCACCCAGCCGCAAACCTGTCCAACCTGTCACGGTTCCGGTCAGGTACAGATGCGTCAGGGCTTCTTCGCCGTGCAGCAGGCGTGTCCGCACTGTCATGGTCGCGGTACGCTGATTAAAGACCCCTGCACAAAATGCCACGGTCATGGTCGCGTTGAGAAAACCAAGACGCTGTCCGTTAAAATCCCGGCAGGCGTGGACACGGGCGACCGTATCCGTCTGGCAGGTGAAGGTGAGGCCGGCGAGCACGGTGCACCGGCAGGCGATCTGTACGTTCAGGTTCAGGTCAAGCAGCACGCCATCTTT…
	SAMN03743787	UW5	CP011798.1	2015-06-19	91.5	ACGCTGGAAGAGGCCGTACGCGGCGTCACCAAAGAGATCCGTATTCCGACGCTGGAAGAGTGTGACGTTTGCCACGGCAGCGGCGCGAAAGCAGGCACCCAGCCGCAAACCTGTCCAACCTGTCACGGTTCCGGTCAGGTGCAGATGCGGCAGGGCTTCTTCGCCGTGCAGCAGGCGTGTCCGCACTGTCATGGTCGCGGTACGCTGATTAAAGACCCCTGCACAAAATGCCACGGTCATGGTCGCGTTGAGAAAACCAAGACGCTGTCCGTTAAAATCCCGGCAGGCGTGGACACGGGCGACCGTATCCGTCTGGCAGGTGAAGGTGAGGCTGGCGAGCACGGTGCACCGGCAGGCGATCTGTACGTGCAGGTTCAGGTCAAGCAGCACGCCATCTTT…
	SAMN06130962	AA4	CP018785.1	2017-03-13	93.1	ACGCTGGAAGAGGCCGTACGCGGCGTCACCAAAGAGATCCGTATTCCGACGCTGGAAGAGTGTGACGTTTGCCACGGCAGCGGCGCGAAAGCAGGCACCCAGCCGCAAACCTGTCCAACCTGTCACGGTTCCGGTCAGGTACAGATGCGTCAGGGCTTCTTCGCCGTGCAGCAGGCGTGTCCGCACTGTCATGGTCGCGGTACGCTGATTAAAGACCCCTGCACAAAATGCCACGGTCATGGTCGCGTTGAGAAAACCAAGACGCTGTCCGTTAAAATCCCGGCAGGCGTGGACACGGGCGACCGTATCCGTCTGGCAGGTGAAGGTGAGGCCGGCGAGCACGGTGCACCGGCAGGCGATCTGTACGTTCAGGTTCAGGTCAAGCAGCACGCCATCTTT…
	SAMN02604307	EcWSU1	CP002886.1	2011-12-23	92.7	ACGCTGGAAGAGGCCGTACGCGGCGTCACCAAAGAGATCCGTATTCCGACGCTGGAAGAGTGTGACGTTTGCCACGGCAGCGGCGCGAAAGCAGGCACCCAGCCGCAAACCTGTCCAACCTGTCACGGTTCCGGTCAGGTACAGATGCGTCAGGGCTTCTTCGCCGTGCAGCAGGCGTGTCCGCACTGTCATGGTCGCGGTACGCTGATTAAAGACCCCTGCACAAAATGCCACGGTCATGGTCGCGTTGAGAAAACCAAGACGCTGTCCGTTAAAATCCCGGCAGGCGTGGACACGGGCGACCGTATCCGTCTGGCAGGTGAAGGTGAGGCCGGCGAGCACGGTGCACCAGCAGGCGATCTGTACGTTCAGGTTCAGGTCAAGCAGCACGCCATCTTC…
	SAMN12026966	I140	CP041062.1	2019-06-24	93.1	ACGCTGGAAGAGGCCGTACGCGGCGTCACCAAAGAGATCCGTATTCCGACGCTGGAAGAGTGTGACGTTTGCCACGGCAGCGGCGCGAAAGCAGGCACCCAGCCGCAAACCTGTCCAACCTGTCACGGTTCCGGTCAGGTACAGATGCGTCAGGGCTTCTTCGCCGTGCAGCAGGCGTGTCCGCACTGTCATGGTCGCGGTACGCTGATTAAAGACCCCTGCACAAAATGCCACGGTCATGGTCGCGTTGAGAAAACCAAGACGCTGTCCGTTAAAATCCCGGCAGGCGTGGACACGGGCGACCGTATCCGTCTGGCAGGTGAAGGTGAGGCCGGCGAGCACGGTGCACCGGCAGGCGATCTGTACGTTCAGGTTCAGGTCAAGCAGCACGCCATCTTT…
	SAMN11415809	I42	CP040606.1	2019-05-30	93.1	ACGCTGGAAGAGGCCGTACGCGGCGTCACCAAAGAGATCCGTATTCCGACGCTGGAAGAGTGTGACGTTTGCCACGGCAGCGGCGCGAAAGCAGGCACCCAGCCGCAAACCTGTCCAACCTGTCACGGTTCCGGTCAGGTACAGATGCGTCAGGGCTTCTTCGCCGTGCAGCAGGCGTGTCCGCACTGTCATGGTCGCGGTACGCTGATTAAAGACCCCTGCACAAAATGCCACGGTCATGGTCGCGTTGAGAAAACCAAGACGCTGTCCGTTAAAATCCCGGCAGGCGTGGACACGGGCGACCGTATCCGTCTGGCAGGTGAAGGTGAGGCCGGCGAGCACGGTGCACCGGCAGGCGATCTGTACGTTCAGGTTCAGGTCAAGCAGCACGCCATCTTT…
	SAMN11415570	JP6	CP040256.1	2019-05-20	93.6	TGACGCTGGAAGAGGCCGTACGTGGCGTCACTAAAGAGATCCGTATTCCGACGCTGGAAGAGTGTGACGTTTGCCACGGCAGCGGCGCGAAAGCAGGCACCCAGCCGCAAACCTGTCCAACCTGTCACGGTTCCGGTCAGGTACAGATGCGTCAGGGCTTCTTCGCCGTTCAGCAGGCGTGTCCGCACTGTCATGGTCGCGGTACGCTGATTAAAGACCCCTGCACAAAATGCCACGGTCATGGTCGCGTTGAGAAAACCAAGACGCTGTCCGTTAAAATCCCGGCAGGCGTGGACACGGGCGACCGTATCCGTCTGGCAGGTGAAGGTGAGGCCGGCGAGCACGGCGCACCGGCAGGCGATCTGTACGTTCAGGTTCAGGTCAAGCAGCACGCCATCT…
	SAMN11415807	JP9	CP040527.1	2019-05-27	93.6	ACGCTGGAAGAGGCCGTACGTGGCGTCACTAAAGAGATCCGTATTCCGACGCTGGAAGAGTGTGACGTTTGCCACGGCAGCGGCGCGAAAGCAGGCACCCAGCCGCAAACCTGTCCAACCTGTCACGGTTCCGGTCAGGTACAGATGCGTCAGGGCTTCTTCGCCGTTCAGCAGGCGTGTCCGCACTGTCATGGTCGCGGTACGCTGATTAAAGACCCCTGCACAAAATGCCACGGTCATGGTCGCGTTGAGAAAACCAAGACGCTGTCCGTTAAAATCCCGGCAGGCGTGGACACGGGCGACCGTATCCGTCTGGCAGGTGAAGGTGAGGCCGGCGAGCACGGCGCACCGGCAGGCGATCTGTACGTTCAGGTTCAGGTCAAGCAGCACGCCATCTTT…
	SAMN03246119	EN-119	JTLO00000000.1	2015-01-15	91.4	ACGCTGGAAGAGGCCGTACGCGGCGTCACCAAAGAGATCCGTATTCCGACGCTGGAAGAGTGCGACGTTTGCCACGGCAGCGGCGCGAAAGCAGGCACCCAGCCGCAAACCTGTCCAACCTGTCACGGTTCCGGTCAGGTGCAGATGCGTCAGGGCTTCTTCGCCGTGCAGCAGGCGTGTCCGCACTGTCATGGTCGCGGTACGCTGATTAAAGACCCCTGCACAAAATGCCACGGTCATGGTCGCGTTGAGAAAACCAAGACGCTGTCCGTTAAAATCCCGGCAGGCGTGGACACGGGCGACCGTATCCGTCTGGCAGGTGAAGGTGAGGCCGGCGAGCACGGTGCACCGGCAGGCGATCTGTACGTTCAGGTTCAGGTCAAGCAGCACGCCATCTTT…
Enterobacter mori	SAMN02471025	LMG 25706T	GL890773	2015-03-13	100.0	ACGCTAGAAGAGGCCGTTCGCGGCGTCACCAAGGAGATCCGCATCCCGACGCTGGAAGAGTGTGACGTTTGCCACGGCAGCGGCGCGAAGGCGGGTACGCAGCCACAAACCTGTCCAACCTGTCACGGTTCCGGTCAGGTGCAGATGCGCCAGGGCTTCTTCGCGGTACAGCAGGCCTGTCCGCACTGTCACGGTCGCGGTACGCTGATTAAAGATCCGTGCACCAAATGCCACGGCCACGGTCGCGTTGAGAAAACGAAAACCCTGTCCGTTAAAATCCCGGCTGGCGTTGATACGGGCGACCGCATCCGTCTGGCAGGTGAAGGCGAAGCGGGCGAGCATGGCGCACCGGCAGGCGATCTGTACGTTCAGGTTCAGGTGAAGCAGCACGCAATTTTT…
	SAMN10091212	CCUG 72520	QZDQ00000000.2	2019-09-11	88.4	ACGCTGGAAGAGGCCGTTCGCGGCGTCACCAAAGAGATCCGCATCCCGACGCTGGAAGAGTGTGACGTTTGCCATGGCAGCGGCGCGAAAGCGGGTACGCAGCCACAGACCTGTCCAACCTGTCACGGTTCCGGTCAGGTGCAGATGCGCCAGGGCTTCTTCGCGGTACAGCAGGCCTGTCCGCATTGTCACGGTCGCGGTACGCTGATTAAAGATCCGTGCACCAAATGCCACGGCCACGGTCGCGTTGAGAAAACGAAAACCCTGTCCGTTAAAATCCCGGCTGGCGTTGATACGGGCGACCGCATCCGTCTGGCAGGGGAAGGCGAAGCGGGCGAGCATGGCGCACCGGCAGGCGATCTGTACGTTCAGGTTCAGGTGAAGCAGCACGCTATTTTC…
	SAMN06767796	ECC1766	NEEF00000000.1	2017-11-17	92.1	ACGCTAGAAGAGGCCGTTCGCGGCGTCACCAAGGAGATCCGCATCCCGACGCTGGAAGAGTGTGACGTTTGCCACGGCAGCGGCGCGAAGGCGGGTACGCAGCCACAAACCTGTCCAACCTGTCACGGTTCCGGTCAGGTGCAGATGCGCCAGGGCTTCTTCGCGGTACAGCAGGCCTGTCCGCACTGTCACGGTCGCGGTACGCTGATTAAAGATCCGTGCACCAAATGCCACGGCCACGGTCGCGTTGAGAAAACGAAAACCCTGTCCGTTAAAATCCCGGCTGGCGTTGATACGGGCGACCGCATCCGTCTGGCAGGTGAAGGCGAAGCGGGCGAGCATGGCGCACCGGCAGGCGATCTGTACGTTCAGGTTCAGGTGAAGCAGCACGCAATTTTT…
	SAMN08741157	WCHEM045008	PYBR00000000.1	2018-04-18	91.7	ACGCTGGAAGAGGCCGTTCGCGGCGTCACCAAAGAGATCCGCATCCCGACGCTGGAAGAGTGTGACGTTTGCCATGGCAGCGGCGCGAAAGCGGGTACGCAGCCACAGACCTGTCCAACCTGTCACGGTTCCGGTCAGGTGCAGATGCGCCAGGGCTTTTTCGCGGTACAGCAGGCCTGTCCGCATTGTCACGGTCGCGGTACGCTGATTAAAGATCCGTGCACCAAATGCCACGGCCACGGTCGCGTTGAGAAAACGAAAACCCTGTCCGTTAAAATCCCGGCAGGCGTTGATACGGGCGACCGCATCCGTCTGGCAGGTGAAGGCGAAGCGGGCGAGCATGGCGCACCGGCAGGCGATCTGTACGTTCAGGTTCAGGTGAAGCAGCACGCTATTTTC…
	SAMEA5849516	MGYG-HGUT-00015	CABIVX000000000.1	2019-08-22	93.4	ACGCTGGAAGAGGCCGTTCGCGGCGTCACCAAAGAGATCCGCATCCCGACGCTGGAAGAGTGTGACGTTTGCCATGGCAGCGGCGCGAAGGCGGGTACGCAGCCACAGACCTGTCCAACCTGTCACGGTTCCGGTCAGGTGCAGATGCGCCAGGGCTTCTTCGCGGTACAGCAGGCCTGTCCGCACTGTCACGGTCGCGGTACGCTGATTAAAGATCCGTGCACCAAATGCCACGGCCACGGTCGCGTTGAGAAAACGAAAACCCTGTCCGTTAAAATCCCGGCAGGCGTTGATACGGGCGACCGCATCCGTCTGGCAGGTGAAGGCGAAGCGGGCGAGCATGGCGCACCGGCAGGCGATCTGTACGTTCAGGTTCAGGTGAAGCAGCACGCTATTTTC…
	SAMN06925306	800721-17	NFZM00000000.1	2017-07-24	91.2	ACGCTGGAAGAGGCCGTTCGCGGCGTCACCAAAGAGATCCGCATCCCGACGCTGGAAGAGTGTGACGTTTGCCATGGCAGCGGCGCGAAAGCGGGTACGCAGCCACAGACCTGTCCAACCTGTCACGGTTCCGGTCAGGTGCAGATGCGCCAGGGCTTCTTCGCGGTACAGCAGGCCTGTCCGCACTGTCACGGTCGCGGTACGCTGATTAAAGATCCGTGCACCAAATGCCACGGCCACGGTCGCGTTGAGAAAACGAAAACCCTGTCCGTTAAAATCCCGGCTGGCGTTGATACGGGCGACCGCATCCGTCTGGCAGGTGAAGGCGAAGCGGGCGAGCATGGCGCGCCAGCAGGCGATCTGTACGTTCAGGTTCAGGTGAAGCAGCACGCAATTTTT…
Enterobacter oligotrophica	SAMD00143594	CCA6T	AP019007	2020-11-05	100.0	ACGCTGGAAGAGGCCGTTCGCGGCGTGACCAAAGAGATCCGTATTCCGACGCTGGAAGAGTGTGACGTTTGCCACGGCAGCGGTGCGAAAGCGGGGACACAGCCACAGACCTGTCCAACCTGTCATGGTTCCGGCCAGGTGCAGATGCGTCAGGGCTTCTTCGCGGTACAGCAGGCGTGTCCACACTGTCACGGTCGCGGTACGCTGATTAAAGATCCATGCACCAAATGCCACGGTCACGGTCGCGTTGAGAAAACCAAGACCCTGTCCGTTAAGATCCCGGCAGGCGTGGATACGGGCGACCGCATTCGTCTGGCAGGTGAAGGTGAAGCGGGCGAGCACGGCGCACCGGCAGGCGATCTGTACGTTCAGGTACAGGTGAAACAGCACGCCATCTTC…
Enterobacter quasihormaechei	SAMN10995773	WCHEs120003T	SJON00000000	2019-03-06	100.0	ACGCTGGAGGAAGCGGTTCGCGGCGTCACCAAAGAGATCCGTATTCCGACGCTGGAAGAGTGTGACGTTTGCCACGGCAGCGGCGCGAAAGCGGGGACTCAGCCACAGACCTGTCCAACCTGTCACGGTTCCGGTCAGGTGCAGATGCGCCAGGGCTTCTTCGCGGTGCAGCAGGCGTGTCCGCACTGTCACGGTCGCGGTACGCTGATCAAAGATCCGTGCAACAAGTGTCACGGCCACGGTCGCGTTGAGAAAACCAAAACCCTGTCCGTTAAGATCCCGGCAGGCGTCGATACGGGCGACCGTATCCGTCTGGCAGGCGAAGGCGAAGCGGGCGAGCACGGCGCACCGGCAGGCGATCTGTACGTTCAGGTTCAGGTGAAGCAGCACGCCATTTTC…
	SAMN04578344	GN06232	LVVA00000000	2016-04-25	81.2	ACGCTGGAGGAAGCGGTTCGCGGCGTTACCAAAGAGATCCGTATTCCGACGCTGGAAGAGTGTGACGTTTGCCACGGCAGCGGCGCGAAAGCGGGGACTCAGCCACAAACCTGTCCAACCTGTCACGGTTCCGGACAGGTGCAGATGCGCCAGGGCTTCTTCGCGGTGCAGCAGGCGTGTCCGCACTGTCACGGTCGCGGTACGCTGATTAAAGATCCGTGCAACAAGTGTCACGGCCACGGTCGCGTTGAGAAAACCAAAACCCTGTCCGTTAAGATCCCGGCAGGCGTCGATACGGGCGACCGCATCCGTCTGGCAGGCGAAGGCGAAGCGGGCGAGCACGGCGCACCGGCAGGCGATCTGTACGTTCAGGTTCAGGTGAAGCAGCACGCCATTTTC…
	SAMN04943266	KCJK1735	LXPT00000000	2016-05-10	89.3	ACGCTGGAGGAAGCGGTTCGCGGCGTCACCAAAGAGATCCGTATTCCGACGCTGGAAGAGTGTGACGTTTGCCACGGCAGCGGCGCGAAAGCGGGGACTCAGCCACAAACCTGTCCAACCTGTCACGGTTCCGGTCAGGTGCAGATGCGCCAGGGCTTCTTCGCGGTGCAGCAGGCGTGTCCGCACTGTCACGGTCGCGGTACGCTGATCAAAGATCCGTGCAACAAGTGTCACGGCCATGGTCGTGTTGAGAAAACCAAAACCCTGTCCGTTAAGATCCCCGCAGGCGTTGATACGGGCGACCGCATCCGTCTGGCAGGCGAAGGCGAAGCGGGCGAGCATGGCGCACCGGCAGGCGATCTGTACGTTCAGGTTCAGGTGAAGCAGCACGCCATTTTC…
	SAMN04943309	KCJK1725	LXPZ00000000	2016-05-10	89.3	ACGCTGGAGGAAGCGGTTCGCGGCGTCACCAAAGAGATCCGTATTCCGACGCTGGAAGAGTGTGACGTTTGCCACGGCAGCGGCGCGAAAGCGGGGACTCAGCCACAAACCTGTCCAACCTGTCACGGTTCCGGTCAGGTGCAGATGCGCCAGGGCTTCTTCGCGGTGCAGCAGGCGTGTCCGCACTGTCACGGTCGCGGTACGCTGATCAAAGATCCGTGCAACAAGTGTCACGGCCATGGTCGTGTTGAGAAAACCAAAACCCTGTCCGTTAAGATCCCCGCAGGCGTTGATACGGGCGACCGCATCCGTCTGGCAGGCGAAGGCGAAGCGGGCGAGCATGGCGCACCGGCAGGCGATCTGTACGTTCAGGTTCAGGTGAAGCAGCACGCCATTTTC…
	SAMN05212257	ND22	LZEN00000000	2016-06-14	89.5	ACGCTGGAGGAAGCGGTTCGCGGCGTCACCAAAGAGATCCGTATTCCGACGCTGGAAGAGTGTGACGTTTGCCACGGCAGCGGCGCGAAAGCGGGGACTCAGCCACAAACCTGTCCAACCTGTCACGGTTCCGGTCAGGTGCAGATGCGCCAGGGCTTCTTCGCGGTGCAGCAGGCGTGTCCGCACTGTCACGGTCGCGGTACGCTGATCAAAGATCCGTGCAACAAGTGTCACGGCCATGGTCGTGTTGAGAAAACCAAAACCCTGTCCGTTAAGATCCCCGCAGGCGTTGATACGGGCGACCGCATCCGTCTGGCAGGCGAAGGCGAAGCGGGCGAGCATGGCGCACCGGCAGGCGATCTGTACGTTCAGGTTCAGGTGAAGCAGCACGCCATTTTC…
	SAMN07571739	451	NSIZ00000000	2018-01-16	80.9	ACGCTGGAGGAAGCGGTTCGCGGCGTTACCAAAGAGATCCGTATTCCGACGCTGGAAGAGTGTGACGTTTGCCACGGCAGCGGCGCGAAAGCGGGGACTCAGCCACAAACCTGTCCAACCTGTCACGGTTCCGGACAGGTGCAGATGCGCCAGGGCTTCTTCGCGGTGCAGCAGGCGTGTCCGCACTGTCACGGTCGCGGTACGCTGATTAAAGATCCGTGCAACAAGTGTCACGGCCACGGTCGCGTTGAGAAAACCAAAACCCTGTCCGTTAAGATCCCGGCAGGCGTCGATACGGGCGACCGCATCCGTCTGGCAGGCGAAGGCGAAGCGGGCGAGCACGGCGCACCGGCAGGCGATCTGTACGTTCAGGTTCAGGTGAAGCAGCACGCCATTTTC…
Enterobacter quasimori	SAMN09845219	90044T	RXRX00000000	2018-12-23	100.0	ACGCTGGAAGAGGCCGTTCGCGGCGTCACCAAAGAGATCCGCATCCCGACGCTGGAAGAGTGTGACGTGTGCCACGGCAGCGGCGCGAAAGCGGGTACGCAGCCACAGACCTGTCCAACCTGTCACGGTTCCGGTCAGGTGCAGATGCGCCAGGGCTTCTTCGCGGTACAGCAGGCCTGTCCGCACTGTCACGGTCGCGGTACGCTGATTAAAGATCCGTGCACCAAATGCCACGGCCACGGTCGCGTTGAGAAAACGAAAACCCTGTCCGTTAAAATCCCGGCTGGCGTCGATACGGGCGACCGCATCCGTCTGGCGGGCGAAGGTGAAGCAGGTGAACACGGCGCACCGGCAGGCGATCTGTACGTTCAGGTACAGGTGAAGCAGCACGCGATTTTC…
Enterobacter quasiroggenkampii	SAMN03771262	WCHECL1060T	LFDQ00000000	2017-11-21	100.0	ACGCTGGAAGAGGCCGTTCGCGGCGTCACCAAAGAGATCCGTATTCCGACGCTGGAAGAGTGTGACGTTTGCCATGGCAGCGGCGCGAAAGCGGGTACGCAGCCGCAGACCTGTCCAACCTGTCACGGCTCCGGCCAGGTGCAGATGCGTCAGGGCTTCTTCGCGGTACAGCAGGCCTGTCCGCACTGTCACGGTCGCGGTACGCTGATTAAAGATCCGTGCACCAAGTGCCACGGCCACGGTCGCGTTGAGAAAACCAAGACCCTGTCCGTTAAGATCCCTGCTGGCGTCGATACGGGCGACCGCATCCGTCTGGCGGGCGAAGGTGAAGCAGGCGAACACGGCGCACCGGCAGGCGATCTGTACGTACAGGTGCAGGTGAAACAGCACGCGATTTTC…
	SAMN10525003	WCHEn090040	RXSJ00000000	2018-12-23	88.0	ACGCTGGAAGAGGCCGTTCGCGGTGTCACTAAAGAGATCCGTATTCCGACGCTGGAAGAGTGTGACGTCTGCCACGGCAGCGGCGCGAAAGCGGGTACGCAGCCGCAGACCTGTCCAACCTGTCACGGCTCCGGCCAGGTGCAGATGCGTCAGGGCTTCTTCGCGGTACAGCAGGCCTGTCCGCACTGTCATGGTCGCGGTACGCTGATTAAAGATCCGTGCACCAAGTGCCACGGCCACGGTCGCGTTGAGAAAACCAAGACCCTGTCCGTTAAGATCCCAGCTGGCGTCGATACGGGCGACCGCATCCGTCTGGCGGGCGAAGGTGAAGCAGGCGAACACGGCGCACCGGCAGGCGATCTGTACGTACAGGTGCAGGTGAAACAGCACGCGATTTTC…
	SAMN12703569	Acro-832	VWWX00000000	2020-03-25	87.7	ACGCTGGAAGAGGCCGTTCGCGGCGTCACCAAAGAGATCCGTATTCCGACGCTGGAAGAGTGTGACGTCTGCCACGGCAGCGGCGCGAAAGCGGGTACGCAGCCGCAGACCTGTCCAACCTGTCACGGCTCCGGCCAGGTGCAGATGCGTCAGGGCTTCTTCGCGGTACAGCAGGCCTGTCCGCACTGTCACGGTCGCGGTACGCTGATTAAAGATCCGTGCACCAAGTGCCACGGCCACGGTCGCGTTGAGAAAACCAAGACCCTGTCCGTTAAGATCCCAGCTGGCGTCGATACGGGCGACCGCATTCGTCTGGCGGGCGAAGGTGAAGCAGGTGAACACGGCGCACCGGCAGGCGATCTGTACGTTCAGGTGCAGGTTAAACAGCACGCGATTTTC…
	SAMEA2273477	e362	FKDT00000000	2016-04-13	89.0	ACGCTGGAAGAGGCCGTTCGCGGTGTCACCAAAGAGATCCGTATTCCGACGCTGGAAGAGTGTGACGTTTGCCACGGCAGCGGTGCGAAAGCGGGTACGCAGCCGCAGACCTGTCCAACCTGTCACGGTTCCGGCCAGGTGCAGATGCGTCAGGGCTTCTTCGCGGTACAGCAGGCCTGTCCGCACTGTCACGGTCGCGGTACGCTGATTAAAGATCCGTGCACCAAGTGCCACGGCCACGGTCGCGTTGAAAAAACCAAGACCCTGTCCGTTAAGATCCCAGCTGGCGTCGATACGGGCGACCGCATCCGTCTGGCGGGTGAAGGTGAAGCAGGCGAACACGGCGCACCGGCAGGCGATCTGTACGTTCAGGTGCAGGTGAAACAGCACGCTATCTTC…
	SAMN03159286	NFIX58	FODW00000000	2016-10-31	88.3	ACGCTGGAAGAGGCCGTTCGCGGTGTCACCAAAGAGATCCGTATTCCGACGCTGGAAGAGTGTGACGTTTGCCATGGCAGCGGCGCGAAAGCGGGTACGCAGCCGCAGACCTGTCCAACCTGTCACGGTTCCGGCCAGGTGCAGATGCGTCAGGGCTTCTTCGCGGTACAGCAGGCCTGTCCGCACTGTCACGGTCGCGGTACGCTGATTAAAGATCCGTGCACCAAGTGCCACGGCCACGGTCGCGTTGAGAAAACCAAGACCCTGTCCGTTAAGATCCCAGCTGGCGTCGATACGGGCGACCGCATCCGTCTGGCGGGCGAAGGTGAAGCCGGAGAACACGGCGCACCGGCAGGCGATCTGTACGTTCAGGTGCAGGTTAAACAGCACGCGATTTTC…
Enterobacter roggenkampii	SAMN05581750	DSM 16690T	CP017184	2019-01-28	100.0	ACGCTGGAAGAGGCCGTTCGCGGTGTTACCAAAGAGATCCGTATTCCGACGCTGGAAGAGTGTGACGTCTGCCACGGCAGCGGCGCGAAAGCGGGTACCCAGCCGCAGACCTGTCCAACCTGTCACGGCTCCGGTCAGGTCCAGATGCGTCAGGGCTTCTTCGCGGTACAGCAGGCCTGTCCTCACTGTCACGGTCGCGGTACGCTGATTAAAGATCCGTGTACCAAATGCCACGGCCACGGTCGCGTTGAGAAAACCAAGACCCTGTCCGTTAAAATCCCGGCTGGCGTGGATACGGGCGACCGCATCCGTCTGGCGGGTGAGGGTGAAGCTGGCGAACACGGCGCACCGGCAGGCGATCTGTACGTTCAGGTGCAGGTGAAACAGCACGCTATCTTC…
	SAMN03067419	35734	CP012162.1	2015-08-18	88.4	ACGCTGGAAGAGGCCGTTCGCGGTGTTACCAAAGAGATCCGTATTCCGACGCTGGAAGAGTGTGACGTCTGCCACGGCAGCGGCGCGAAAGCGGGTACCCAGCCTCAGACCTGTCCAACCTGTCACGGCTCCGGCCAGGTCCAGATGCGTCAGGGCTTCTTCGCGGTACAGCAGGCCTGTCCTCACTGTCACGGTCGCGGTACGCTGATTAAAGATCCGTGCACCAAATGCCACGGCCACGGTCGCGTTGAGAAAACCAAGACCCTGTCCGTTAAAATCCCGGCTGGCGTGGATACGGGCGACCGCATCCGTCTGGCGGGTGAGGGTGAAGCTGGCGAACACGGCGCACCGGCAGGCGATCTGTACGTTCAGGTGCAGGTGAAACAGCACGCTATCTTC…
	SAMN10163217	FDAARGOS_523	CP033800.1	2018-11-21	89.2	ACGCTGGAAGAGGCCGTTCGCGGTGTTACCAAAGAGATCCGTATTCCGACGCTGGAAGAGTGTGACGTCTGCCACGGCAGCGGCGCGAAAGCGGGTACCCAGCCTCAGACCTGTCCAACCTGTCACGGCTCCGGTCAGGTCCAGATGCGTCAGGGCTTCTTCGCGGTACAGCAGGCCTGTCCTCACTGTCACGGTCGCGGTACGCTGATTAAAGATCCGTGCACCAAATGCCACGGCCACGGTCGCGTTGAGAAAACCAAGACCCTGTCCGTTAAAATCCCGGCTGGCGTGGATACGGGCGACCGCATCCGTCTGGCGGGTGAGGGTGAAGCTGGCGAACACGGCGCACCGGCAGGCGATCTGTACGTTCAGGTGCAGGTGAAACAGCACGCTATCTTC…
	SAMN07260410	704SK10	CP022148.1	2017-06-30	88.6	ACGCTGGAAGAGGCCGTTCGCGGTGTTACCAAAGAGATCCGTATTCCGACGCTGGAAGAGTGTGACGTCTGCCACGGCAGCGGCGCGAAAGCGGGTACCCAGCCTCAGACCTGTCCAACCTGTCACGGCTCCGGTCAGGTCCAGATGCGTCAGGGCTTCTTCGCGGTACAGCAGGCCTGTCCGCACTGTCACGGTCGCGGTACGCTGATTAAAGATCCGTGCACCAAATGCCACGGCCACGGTCGCGTTGAGAAAACCAAGACCCTGTCCGTTAAAATCCCGGCTGGCGTGGATACGGGCGACCGCATCCGTCTGGCGGGTGAGGGTGAAGCTGGCGAACACGGCGCACCGGCAGGCGATCTGTACGTTCAGGTGCAGGTGAAACAGCACGCTATCTTC…
	SAMN12995719	WCHER090065	CP045064.2	2019-11-07	93.7	ACGCTGGAAGAGGCCGTTCGCGGTGTTACCAAAGAGATCCGTATTCCGACGCTGGAAGAGTGTGACGTCTGCCACGGCAGCGGCGCGAAAGCGGGTACTCAGCCGCAGACCTGTCCAACCTGTCACGGCTCCGGTCAGGTCCAGATGCGTCAGGGCTTCTTCGCGGTACAGCAGGCCTGCCCTCACTGTCACGGTCGCGGTACGCTGATTAAAGATCCGTGCACCAAATGCCACGGCCACGGTCGCGTTGAGAAAACCAAGACCCTGTCCGTTAAAATCCCGGCTGGCGTGGATACGGGCGACCGCATCCGTCTGGCGGGTGAGGGTGAAGCTGGTGAACACGGCGCACCGGCAGGCGATCTGTACGTTCAGGTGCAGGTGAAACAGCACGCTATCTTC…
	SAMN11283933	BP10374	CP038471.1	2019-04-07	93.7	ACGCTGGAAGAGGCCGTTCGCGGTGTTACCAAAGAGATCCGTATTCCGACGCTGGAAGAGTGTGACGTCTGCCACGGCAGCGGCGCGAAAGCGGGTACCCAGCCTCAGACCTGTCCAACCTGTCACGGCTCCGGTCAGGTCCAGATGCGTCAGGGCTTCTTCGCGGTACAGCAGGCCTGTCCGCACTGTCACGGTCGCGGTACGCTGATTAAAGATCCGTGCACCAAATGCCACGGCCACGGTCGCGTTGAGAAAACCAAGACCCTGTCCGTTAAAATCCCGGCTGGCGTGGATACGGGCGACCGCATCCGTCTGGCGGGTGAGGGTGAAGCTGGCGAACACGGCGCACCGGCAGGCGATCTGTACGTTCAGGTGCAGGTGAAACAGCACGCTATCTTC…
	SAMN06323809	R11	CP019839.1	2017-02-28	93.5	ACGCTGGAAGAGGCCGTTCGCGGTGTTACCAAAGAGATCCGTATTCCGACGCTGGAAGAGTGTGACGTCTGCCACGGCAGCGGCGCGAAAGCGGGTACCCAGCCTCAGACCTGTCCAACCTGTCACGGCTCCGGTCAGGTCCAGATGCGTCAGGGCTTCTTCGCGGTACAGCAGGCCTGTCCGCACTGTCACGGTCGCGGTACGCTGATTAAAGATCCGTGCACCAAATGCCACGGCCACGGTCGCGTTGAGAAAACCAAGACCCTGTCCGTTAAAATCCCGGCTGGCGTGGATACGGGCGACCGCATCCGTCTGGCGGGTGAGGGTGAAGCTGGCGAACACGGCGCACCGGCAGGCGATCTGTACGTTCAGGTGCAGGTGAAACAGCACGCTATCTTC…
	SAMN10188240	ECY546	CP032916.1	2019-02-05	89.4	ACGCTGGAAGAGGCCGTTCGCGGTGTTACCAAAGAGATCCGTATTCCGACGCTGGAAGAGTGTGACGTCTGCCACGGCAGCGGCGCGAAAGCGGGTACTCAGCCGCAGACCTGTCCAACCTGTCACGGCTCTGGTCAGGTCCAGATGCGTCAGGGCTTCTTCGCGGTACAGCAGGCCTGTCCGCACTGTCACGGTCGCGGTACGCTGATTAAAGATCCGTGCACCAAATGCCACGGCCACGGTCGCGTTGAGAAAACCAAGACCCTGTCCGTTAAAATCCCGGCTGGCGTGGATACGGGCGACCGCATCCGTCTGGCGGGTGAGGGTGAAGCTGGCGAACACGGCGCACCGGCAGGCGATCTGTACGTTCAGGTGCAGGTGAAACAGCACGCTATCTTC…
Enterobacter sichuanensis	SAMN08357870	WCHECl1597T	POVL00000000	2018-02-23	100.0	ACGCTGGAAGAGGCCGTTCGCGGTGTCACCAAAGAGATCCGTATTCCAACGCTGGAAGAGTGTGACGTGTGCCACGGCAGCGGCGCGAAAGCGGGCACTCAGCCGCAGACCTGTCCAACCTGTCACGGTTCTGGCCAGGTACAGATGCGTCAGGGGTTCTTCGCGGTGCAGCAGGCCTGTCCGCACTGCCATGGTCGCGGTACGCTGATCAAAGATCCCTGCACCAAATGCCATGGTCACGGTCGCGTTGAGAAAACCAAAACCCTGTCCGTTAAAATCCCGGCTGGGGTCGATACGGGCGACCGCATCCGTCTGGCTGGCGAAGGCGAAGCCGGCGAACACGGCGCACCGGCGGGCGATCTGTACGTTCAGGTGCAGGTCAAGCAGCACGCTATCTTC…
	SAMD00026326	MRY13-0312	BBUQ00000000	2015-03-03	88.6	ACGCTGGAAGAGGCCGTTCGCGGTGTCACCAAAGAGATCCGTATTCCAACGCTGGAAGAGTGTGACGTGTGCCACGGCAGCGGCGCGAAAGCGGGCACTCAGCCGCAGACCTGTCCAACCTGTCACGGTTCTGGCCAGGTACAGATGCGTCAGGGGTTCTTCGCGGTGCAGCAGGCCTGTCCGCACTGCCATGGTCGCGGTACGCTGATCAAAGATCCCTGCACCAAATGCCATGGTCACGGTCGCGTTGAGAAAACCAAAACCCTGTCCGTTAAAATCCCGGCTGGGGTCGATACGGGCGACCGCATCCGTCTGGCTGGCGAAGGCGAAGCCGGCGAACACGGCGCACCGGCGGGCGATCTGTACGTTCAGGTGCAGGTCAAGCAGCACGCTATCTTC…
	SAMN03283666	35699	JZYX00000000	2015-03-19	85.5	ACGCTGGAAGAGGCCGTTCGCGGTGTCACTAAAGAGATCCGTATTCCAACGCTGGAAGAGTGTGATGTCTGCCACGGCAGCGGCGCGAAAGCGGGCACTCAGCCGCAGACCTGTCCAACCTGTCACGGTTCAGGCCAGGTACAGATGCGTCAGGGGTTCTTCGCGGTGCAGCAGGCCTGTCCGCACTGCCATGGTCGCGGTACGCTGATCAAAGATCCCTGCACCAAATGCCATGGTCACGGTCGCGTTGAGAAAACCAAAACCCTGTCCGTTAAAATCCCGGCTGGGGTCGATACGGGCGACCGCATCCGTCTGGCTGGCGAAGGCGAAGCTGGCGAACACGGCGCACCGGCGGGCGATCTGTACGTTCAGGTGCAGGTCAAGCAGCACGCTATCTTC…
	SAMN03280194	BIDMC92	LETR00000000	2015-06-22	89.6	ACGCTGGAAGAGGCCGTTCGCGGTGTCACCAAAGAGATCCGTATTCCAACGCTGGAAGAGTGTGACGTGTGCCACGGCAGCGGCGCGAAAGCGGGCACTCAGCCGCAGACCTGTCCAACCTGTCACGGTTCTGGCCAGGTACAGATGCGTCAGGGGTTCTTCGCGGTGCAGCAGGCCTGTCCGCACTGCCATGGTCGCGGTACGCTGATCAAAGATCCCTGCACCAAATGCCATGGTCACGGTCGCGTTGAGAAAACCAAAACCCTGTCCGTTAAAATCCCGGCTGGGGTCGATACGGGCGACCGCATCCGTCTGGCTGGCGAAGGCGAAGCCGGCGAACACGGCGCACCGGCGGGCGATCTGTACGTTCAGGTGCAGGTCAAGCAGCACGCTATCTTC…
	SAMN07162522	A1137	CP021851	2017-06-16	85.3	ACGCTGGAAGAGGCCGTTCGCGGTGTCACTAAAGAGATCCGTATTCCAACGCTGGAAGAGTGTGACGTCTGCCACGGCAGCGGCGCGAAAGCGGGCACTCAGCCGCAGACCTGTCCAACCTGTCACGGTTCTGGCCAGGTACAGATGCGTCAGGGGTTCTTCGCGGTGCAGCAGGCCTGTCCGCACTGCCATGGTCGCGGTACGCTGATCAAAGATCCCTGCACCAAATGCCATGGTCACGGTCGCGTTGAGAAAACCAAAACCCTGTCCGTTAAAATCCCGGCTGGGGTCGATACGGGCGACCGCATCCGTCTGGCTGGCGAAGGCGAAGCTGGCGAACACGGCGCACCGGCGGGCGATCTGTACGTTCAGGTGCAGGTCAAGCAGCACGCTATCTTC…
	SAMN07448195	DS2686	NPNX00000000	2017-08-22	87.6	ACGCTGGAAGAGGCCGTTCGCGGTGTCACCAAAGAGATCCGTATTCCAACGCTGGAAGAGTGTGACGTGTGCCATGGCAGCGGCGCGAAAGCGGGCACTCAGCCGCAGACCTGTCCAACCTGTCACGGTTCTGGCCAGGTACAGATGCGTCAGGGGTTCTTCGCGGTGCAGCAGGCCTGTCCGCACTGCCATGGTCGCGGTACGCTGATCAAAGATCCCTGCACCAAATGCCATGGTCACGGTCGCGTTGAGAAAACCAAAACCCTGTCCGTTAAAATCCCGGCTGGGGTCGATACGGGCGACCGCATCCGTCTGGCGGGCGAAGGCGAAGCCGGCGAACACGGCGCACCGGCGGGCGATCTGTACGTTCAGGTGCAGGTCAAGCAGCACGCTATCTTC…
Enterobacter soli	SAMN04875425	ATCC BAA-2102T	LXES00000000	2016-06-02	100.0	ACGCTGGAAGAAGCGGTCCGTGGTGTCACCAAAGAGATCCGTATCCCGACGCTTGAAGAGTGTGACATTTGCCACGGCAGCGGCGCGAAGGCGGGAACTCAGCCACAGACCTGTCCAACCTGTCACGGCTCCGGCCAGGTACAGATGCGTCAGGGCTTCTTCGCGGTACAACAGGCCTGTCCACACTGTCATGGTCGCGGTACGCTGATTAAAGATCCGTGCAACAAGTGTCATGGCCACGGTCGCGTAGAGAAAACCAAAACCCTGTCCGTTAAAATCCCTGCCGGTGTTGATACGGGCGACCGTATTCGTCTGACCGGTGAAGGTGAAGCCGGCGAGCACGGTGCACCAGCAGGCGATCTGTACGTTCAGGTCCAGGTGAAACAGCACGCCATCTTT…
	SAMEA104113920	Enterobacter soli LMG 25861T	FYBB00000000	2017-06-15	100.0	ACGCTGGAAGAAGCGGTCCGTGGTGTCACCAAAGAGATCCGTATCCCGACGCTTGAAGAGTGTGACATTTGCCACGGCAGCGGCGCGAAGGCGGGAACTCAGCCACAGACCTGTCCAACCTGTCACGGCTCCGGCCAGGTACAGATGCGTCAGGGCTTCTTCGCGGTACAACAGGCCTGTCCACACTGTCATGGTCGCGGTACGCTGATTAAAGATCCGTGCAACAAGTGTCATGGCCACGGTCGCGTAGAGAAAACCAAAACCCTGTCCGTTAAAATCCCTGCCGGTGTTGATACGGGCGACCGTATTCGTCTGACCGGTGAAGGTGAAGCCGGCGAGCACGGTGCACCAGCAGGCGATCTGTACGTTCAGGTCCAGGTGAAACAGCACGCCATCTTT…
	SAMN12703568	Tr-810	VWWW00000000	2020-03-25	85.1	ACGCTGGAAGAAGCGGTCCGTGGTGTCACCAAAGAGATCCGTATCCCGACGCTGGAAGAGTGTGACATTTGCCACGGCAGCGGCGCGAAGGCGGGAACTCAGCCACAGACCTGTCCAACCTGTCACGGCTCCGGCCAGGTACAGATGCGCCAGGGCTTCTTCGCGGTACAGCAGGCCTGTCCACACTGTCATGGTCGCGGTACGCTGATTAAAGATCCGTGCAACAAGTGTCATGGCCACGGTCGCGTAGAGAAAACCAAAACCCTGTCCGTTAAAATCCCTGCCGGTGTCGATACGGGCGACCGTATTCGTCTGACCGGTGAAGGTGAAGCGGGCGAGCACGGTGCACCAGCAGGCGATCTGTATGTTCAGGTCCAGGTGAAACAGCACGCCATCTTT…
	SAMN02232020	LF7a	CP003026.1	2011-08-30	97.4	ACGCTGGAAGAAGCGGTCCGTGGTGTCACCAAAGAGATCCGTATCCCGACGCTTGAAGAGTGTGACATTTGCCACGGCAGCGGCGCGAAGGCGGGAACTCAGCCACAGACCTGTCCAACCTGTCACGGCTCCGGCCAGGTACAGATGCGTCAGGGCTTCTTCGCGGTACAACAGGCCTGTCCACACTGTCATGGTCGCGGTACGCTGATTAAAGATCCGTGCAACAAGTGTCATGGCCACGGTCGCGTAGAGAAAACCAAAACCCTGTCCGTTAAAATCCCTGCCGGTGTTGATACGGGCGACCGTATTCGTCTGACCGGTGAAGGTGAAGCCGGCGAGCACGGTGCACCAGCAGGCGATCTGTACGTTCAGGTCCAGGTGAAACAGCACGCCATCTTT…
Enterobacter wuhouensis	SAMN10995772	WCHEs120002T	SJOO00000000	2019-03-06	100.0	ACGCTGGAAGAGGCCGTTCGCGGCGTCACCAAAGAGATCCGCATCCCGACGCTGGAAGAGTGCGACGTGTGCCACGGCAGCGGCGCGAAAGCGGGAACCCAGCCGCAAACCTGTCCAACCTGTCACGGGTCCGGCCAGGTGCAGATGCGCCAGGGCTTCTTCGCGGTGCAGCAGGCCTGTCCACACTGTCACGGTCGCGGCACGCTGATTAAAGATCCGTGCAACAAGTGCCACGGTCACGGTCGCGTTGAGAAAACCAAAACCCTGTCCGTTAAAATCCCGGCAGGCGTCGATACGGGCGACCGCATCCGTCTGGCAGGTGAAGGTGAAGCGGGCGAGCACGGCGCACCGGCTGGCGATCTGTACGTTCAGGTTCAGGTTAAGCAGCACGCTATCTTC…
Enterobacter xiangfangensis	SAMN05581746	LMG 27195T	CP017183	2019-01-28	100.0	ACGCTGGAAGAAGCGGTTCGCGGCGTCACCAAAGAGATCCGTATTCCGACGCTGGAAGAGTGTGACGTTTGCCACGGCAGCGGTGCGAAAGCGGGGACTCAGCCACAGACCTGCCCAACCTGTCACGGTTCCGGTCAGGTGCAGATGCGCCAGGGCTTCTTCGCGGTGCAGCAGGCCTGTCCGCACTGTCATGGTCGCGGTACGCTGATTAAAGATCCGTGCACCAAATGTCATGGTCACGGTCGCGTGGAGAAAACCAAAACGCTGTCCGTTAAGATCCCGGCAGGCGTCGATACGGGCGACCGCATCCGTCTGGCAGGTGAGGGTGAAGCCGGCGAGCACGGCGCACCGGCAGGCGATCTGTACGTTCAGGTTCAGGTGAAGCAGCACGCCATCTTC…
	SAMN09389154	Pb204	CP030007.1	2018-06-19	83.3	ACGCTTGAAGAAGCGGTTCGCGGCGTCACCAAAGAGATCCGTATTCCGACGCTGGAAGAGTGTGACGTTTGCCACGGCAGCGGCGCGAAAGCGGGGACTCAGCCACAGACCTGCCCAACCTGTCACGGTTCCGGTCAGGTGCAGATGCGCCAGGGCTTCTTCGCGGTGCAGCAGGCCTGTCCGCACTGTCATGGTCGCGGTACGCTGATTAAAGATCCGTGCACCAAATGCCACGGTCACGGTCGCGTGGAGAAAACCAAAACGCTGTCCGTTAAGATCCCGGCAGGCGTGGATACGGGCGACCGCATCCGTCTGGCAGGTGAGGGTGAAGCCGGCGAGCACGGCGCACCGGCAGGCGATCTGTACGTTCAGGTTCAGGTGAAGCAGCACGCCATCTTC…
	SAMN03067415	34978	CP012165.1	2015-08-18	93.6	ACGCTGGAAGAAGCGGTTCGCGGCGTCACCAAAGAGATCCGTATTCCGACGCTGGAAGAGTGTGACGTTTGCCACGGCAGCGGTGCGAAAGCGGGGACTCAGCCACAGACCTGCCCAACCTGTCACGGTTCCGGTCAGGTGCAGATGCGCCAGGGCTTCTTCGCGGTGCAGCAGGCCTGTCCGCACTGTCATGGTCGCGGTACGCTGATTAAAGATCCGTGCACCAAATGTCATGGTCACGGTCGCGTGGAGAAAACCAAAACGCTGTCCGTTAAGATCCCGGCAGGCGTCGATACGGGCGACCGCATCCGTCTGGCAGGTGAGGGTGAAGCCGGCGAGCACGGCGCACCGGCAGGCGATCTGTACGTTCAGGTTCAGGTGAAGCAGCACGCCATCTTC…
	SAMN03067418	34399	CP010384.1	2015-01-05	93.1	ACGCTGGAAGAAGCGGTTCGCGGCGTCACCAAAGAGATCCGTATTCCGACGCTGGAAGAGTGTGACGTTTGCCACGGCAGCGGTGCGAAAGCGGGGACTCAGCCACAGACCTGCCCAACCTGTCACGGTTCCGGTCAGGTGCAGATGCGCCAGGGCTTCTTCGCGGTGCAGCAGGCCTGTCCGCACTGTCATGGTCGCGGTACGCTGATTAAAGATCCGTGCACCAAATGTCATGGTCACGGTCGCGTGGAGAAAACCAAAACGCTGTCCGTTAAGATCCCGGCAGGCGTCGATACGGGCGACCGCATCCGTCTGGCAGGTGAGGGTGAAGCCGGCGAGCACGGCGCACCGGCAGGCGATCTGTACGTTCAGGTTCAGGTGAAGCAGCACGCCATCTTC…
	SAMN07988874	OSUKPC4_L	CP024908.1	2018-06-06	93.7	ACGCTGGAAGAAGCGGTTCGCGGCGTCACCAAAGAGATCCGTATTCCGACGCTGGAAGAGTGTGACGTTTGCCACGGCAGCGGTGCGAAAGCGGGGACTCAGCCACAGACCTGCCCAACCTGTCACGGTTCCGGTCAGGTGCAGATGCGCCAGGGCTTCTTCGCGGTGCAGCAGGCCTGTCCGCACTGTCATGGTCGCGGTACGCTGATTAAAGATCCGTGCACCAAATGTCATGGTCACGGTCGCGTGGAGAAAACCAAAACGCTGTCCGTTAAGATCCCGGCAGGCGTCGATACGGGCGACCGCATCCGTCTGGCAGGTGAGGGTGAAGCCGGCGAGCACGGCGCACCGGCAGGCGATCTGTACGTTCAGGTTCAGGTGAAGCAGCACGCCATCTTC…
	SAMN09071586	OSUVMCKPC4-2	CP029246.1	2018-08-13	93.7	ACGCTGGAAGAAGCGGTTCGCGGCGTCACCAAAGAGATCCGTATTCCGACGCTGGAAGAGTGTGACGTTTGCCACGGCAGCGGTGCGAAAGCGGGGACTCAGCCACAGACCTGCCCAACCTGTCACGGTTCCGGTCAGGTGCAGATGCGCCAGGGCTTCTTCGCGGTGCAGCAGGCCTGTCCGCACTGTCATGGTCGCGGTACGCTGATTAAAGATCCGTGCACCAAATGTCATGGTCACGGTCGCGTGGAGAAAACCAAAACGCTGTCCGTTAAGATCCCGGCAGGCGTCGATACGGGCGACCGCATCCGTCTGGCAGGTGAGGGTGAAGCCGGCGAGCACGGCGCACCGGCAGGCGATCTGTACGTTCAGGTTCAGGTGAAGCAGCACGCCATCTTC…
	SAMN10525000	WCHEX045001	CP043382.1	2019-09-03	93.9	ACGCTGGAAGAAGCGGTTCGCGGCGTCACCAAAGAGATCCGTATTCCGACGCTGGAAGAGTGTGACGTTTGCCACGGCAGCGGTGCGAAAGCGGGGACTCAGCCACAGACCTGCCCAACCTGTCACGGTTCCGGTCAGGTGCAGATGCGCCAGGGCTTCTTCGCGGTGCAGCAGGCCTGTCCGCACTGTCATGGTCGCGGTACGCTGATTAAAGATCCGTGCACCAAATGTCATGGTCACGGTCGCGTGGAGAAAACCAAAACGCTGTCCGTTAAGATCCCGGCAGGCGTCGATACGGGCGACCGCATCCGTCTGGCAGGTGAGGGTGAAGCCGGCGAGCACGGCGCACCGGCAGGCGATCTGTACGTTCAGGTTCAGGTGAAGCAGCACGCCATCTTC…
Type strain are indicated with T
